# Supplementary material for: trans-Dibromidobis[tris­(4-chloro­phen­yl)phosphine]palladium(II)
Source: Acta Crystallogr Sect E Struct Rep Online. 2009 Nov 14;65(Pt 12):m1565. doi: 10.1107/S1600536809045413 (PMC2971912; doi:10.1107/S1600536809045413)
Supplement: Supplementary file 2 [file e-65-m1565-Isup2.hkl]

#
# h,k,l, Fc-squared, Fo-squared, sigma(Fo-squared) and status flag
#
data_I
_shelx_title ' 7Llk1_0m in P2(1)/n'
_shelx_refln_list_code          4
_shelx_F_calc_maximum      259.31
_exptl_crystal_F_000       976.00
_reflns_d_resolution_high  0.7570
 
loop_
 _symmetry_equiv_pos_as_xyz
 'x, y, z'
 '-x+1/2, y+1/2, -z+1/2'
 '-x, -y, -z'
 'x-1/2, -y-1/2, z-1/2'
 
_cell_length_a    10.3453
_cell_length_b    17.4489
_cell_length_c    10.6180
_cell_angle_alpha  90.000
_cell_angle_beta  103.385
_cell_angle_gamma  90.000
 
_shelx_F_squared_multiplier     1.000
 
loop_
 _refln_index_h
 _refln_index_k
 _refln_index_l
 _refln_F_squared_calc
 _refln_F_squared_meas
 _refln_F_squared_sigma
 _refln_observed_status
   2   0   0     9872.00    10343.76    244.34 o
   6   0   0    30451.56    31081.02    689.25 o
   8   0   0       14.28       50.28     18.28 o
  10   0   0      399.36      492.37     67.88 o
  12   0   0     2419.88     2355.08    151.22 o
   1   1   0    25956.36    24192.99   1157.46 o
   2   1   0     4842.95     5210.09     79.34 o
   3   1   0     1392.82     1396.15     28.23 o
   4   1   0     3350.52     3612.50     69.26 o
   5   1   0    24025.54    24105.89    389.82 o
   6   1   0     1236.30     1351.49     29.52 o
   7   1   0     3852.49     4099.27     73.30 o
   8   1   0     3096.22     3236.29     61.82 o
   9   1   0       34.21       33.06     15.81 o
  10   1   0     1577.35     1679.54     55.53 o
  11   1   0      196.38      235.98     30.05 o
  12   1   0       76.04      101.14     40.10 o
  13   1   0     1426.19     1496.27     87.99 o
   0   2   0    27369.26    23924.35   1202.06 o
   1   2   0     1090.81     1083.21     19.01 o
   2   2   0      352.44      461.33      9.05 o
   3   2   0    19621.21    19822.75    318.71 o
   4   2   0      395.28      417.65     13.01 o
   5   2   0     1126.90     1411.48     32.61 o
   6   2   0    15391.94    15166.17    274.64 o
   7   2   0       30.87       40.68      9.30 o
   8   2   0     2112.81     2220.59     71.16 o
   9   2   0      205.19      310.34     24.00 o
  10   2   0        8.04       15.01     18.22 o
  11   2   0      940.25      882.07     50.22 o
  12   2   0     1438.93     1418.34     81.51 o
  13   2   0      640.57      613.84     63.20 o
   1   3   0    11858.79    11462.27    173.25 o
   2   3   0     3309.09     3186.98     49.08 o
   3   3   0       18.79       32.39      4.11 o
   4   3   0      585.21      693.74     16.64 o
   5   3   0     1557.43     1363.76     30.91 o
   6   3   0     1727.53     1725.01     42.32 o
   7   3   0     5894.77     5705.17    118.43 o
   8   3   0     8053.90     8063.46    151.51 o
   9   3   0      683.83      693.34     32.67 o
  10   3   0     2915.48     2848.74     78.73 o
  11   3   0     5841.68     5719.89    189.00 o
  12   3   0      135.38      128.52     42.20 o
  13   3   0     3500.99     3300.73    138.85 o
   0   4   0    24713.43    25588.12    535.10 o
   1   4   0    19060.86    18249.91    273.14 o
   2   4   0    12527.76    11966.18    199.53 o
   3   4   0     1025.03     1037.16     21.86 o
   4   4   0     1187.33     1138.86     26.14 o
   5   4   0    11295.21    11285.25    196.29 o
   6   4   0     1730.79     1577.96     38.14 o
   7   4   0     4826.47     5046.02    106.20 o
   8   4   0     3961.96     4024.93     97.74 o
   9   4   0     2495.33     2577.88     77.99 o
  10   4   0     1719.80     1806.77     70.79 o
  11   4   0     1009.42     1108.89     58.16 o
  12   4   0     1659.13     1442.33     82.28 o
  13   4   0       81.33       87.60     44.01 o
   1   5   0      977.60     1191.21     24.95 o
   2   5   0     1555.12     1431.80     29.91 o
   3   5   0     4605.35     4522.90     89.75 o
   4   5   0     4694.69     4673.59     93.58 o
   5   5   0      839.35      760.03     21.13 o
   6   5   0       75.41       92.62     10.60 o
   7   5   0    13294.17    12914.24    274.94 o
   8   5   0       82.12       76.63     16.61 o
   9   5   0     2369.66     2241.64    120.23 o
  10   5   0     1039.08     1047.39     57.88 o
  11   5   0     4225.48     4254.68    169.03 o
  12   5   0      169.31      165.21     42.47 o
   1   6   0    56698.18    52514.88   1385.02 o
   2   6   0     1519.74     1453.42     36.67 o
   3   6   0      472.00      484.75     18.47 o
   4   6   0     5560.68     5042.83    101.30 o
   5   6   0    17560.04    17660.65    334.03 o
   6   6   0      233.93      217.13     23.60 o
   7   6   0     2323.93     2234.06     59.29 o
   8   6   0      667.30      702.51     36.27 o
   9   6   0      136.95      161.56     36.25 o
  10   6   0     5196.96     5166.25    195.18 o
  11   6   0     1865.19     1924.07    125.65 o
  12   6   0     2857.92     2565.04    135.53 o
   1   7   0     1211.04     1128.70     24.49 o
   2   7   0      732.40      615.36     22.63 o
   3   7   0     4873.05     4334.51     86.12 o
   4   7   0    14434.68    14379.77    274.16 o
   5   7   0      369.29      334.03     17.33 o
   6   7   0      994.57      976.50     32.46 o
   7   7   0      325.94      315.87     20.62 o
   8   7   0     1147.55     1055.14     45.79 o
   9   7   0    10102.66     9743.34    330.50 o
  10   7   0      103.37      151.73     38.98 o
  11   7   0       33.28       76.54     36.22 o
  12   7   0       84.22       51.85     38.13 o
   0   8   0     2694.82     2711.51     70.93 o
   1   8   0      767.06      783.52     19.28 o
   2   8   0     3912.52     3808.82     95.52 o
   3   8   0      364.42      381.94     18.95 o
   4   8   0    24919.34    24342.68    482.96 o
   5   8   0     2034.06     1960.66     51.16 o
   6   8   0      602.48      662.67     26.42 o
   7   8   0        7.87      -12.19     12.36 o
   8   8   0     1031.54     1032.86     46.52 o
   9   8   0       18.57       73.14     32.90 o
  10   8   0     2994.36     2741.60    123.22 o
  11   8   0        8.73       30.76     37.74 o
  12   8   0       46.58       19.79     37.51 o
   1   9   0    19057.41    19550.45    341.81 o
   2   9   0     2667.71     2830.47     67.87 o
   3   9   0    10868.92    10285.21    243.71 o
   4   9   0     1224.08     1342.82     36.78 o
   5   9   0     2841.24     2845.90     92.49 o
   6   9   0      697.75      728.76     29.74 o
   7   9   0      670.14      599.87     34.14 o
   8   9   0      972.27      856.34     57.67 o
   9   9   0     6606.82     6664.09    491.60 o
  10   9   0      634.69      685.52     97.01 o
  11   9   0      304.92      272.83     48.80 o
  12   9   0        2.68      -36.52     36.52 o
   0  10   0      208.13      327.48     17.95 o
   1  10   0    10541.70    10544.32    188.53 o
   2  10   0    20516.52    20294.66    426.59 o
   3  10   0        8.51       71.00     19.81 o
   4  10   0    21662.04    21280.77    494.00 o
   5  10   0     1614.66     1556.27     47.43 o
   6  10   0      824.56      751.13     31.69 o
   7  10   0       76.24       86.09     28.90 o
   8  10   0     1982.89     1960.82     79.01 o
   9  10   0       10.92       50.74     32.53 o
  10  10   0     2153.07     2077.79    103.83 o
  11  10   0        1.50       49.38     61.08 o
   1  11   0     5177.48     5065.95     95.49 o
   2  11   0       33.83       33.24      9.18 o
   3  11   0    18268.29    18564.89    392.99 o
   4  11   0     4420.56     4446.64    116.07 o
   5  11   0      625.16      583.85     43.30 o
   6  11   0       10.53        6.36     16.22 o
   7  11   0     1796.17     1727.49     93.17 o
   8  11   0      130.23      161.29     29.47 o
   9  11   0     1882.38     1811.50    131.23 o
  10  11   0       57.61      121.94     40.77 o
  11  11   0      764.48      843.37     75.11 o
   0  12   0     5199.87     5154.23    147.65 o
   1  12   0     2654.16     2587.37     57.72 o
   2  12   0    12178.27    11903.31    226.42 o
   3  12   0      177.86      181.72     16.33 o
   4  12   0     1939.41     1996.48     71.38 o
   5  12   0     5306.64     5176.63    153.76 o
   6  12   0      410.37      418.91     56.13 o
   7  12   0      120.66      134.79     28.77 o
   8  12   0     2857.64     2691.95    100.74 o
   9  12   0      754.20      758.62     62.36 o
  10  12   0     1190.17     1144.17     76.92 o
  11  12   0       10.41      -36.94     36.94 o
   1  13   0     1525.16     1495.80     42.47 o
   2  13   0      541.13      537.44     21.56 o
   3  13   0     8401.79     8531.25    208.99 o
   4  13   0     4084.15     3947.29    132.18 o
   5  13   0        6.62       31.32     19.89 o
   6  13   0      865.03      831.51     53.60 o
   7  13   0      530.18      622.93     57.74 o
   8  13   0     2464.98     2279.88    100.97 o
   9  13   0     2305.94     2249.39    112.00 o
  10  13   0     1423.64     1443.45    166.98 o
   0  14   0      195.57      205.84     28.20 o
   1  14   0     1041.42     1036.89     37.99 o
   2  14   0      613.52      641.55     31.14 o
   3  14   0      201.03      263.27     33.77 o
   4  14   0       17.29       40.53     21.08 o
   5  14   0     3598.31     3891.24    143.47 o
   6  14   0     1487.54     1576.67     92.72 o
   7  14   0      296.58      292.89     40.98 o
   8  14   0     2903.50     3017.92    156.90 o
   9  14   0      249.54      247.13     55.39 o
  10  14   0     1123.08     1234.71     95.59 o
   1  15   0       57.34       71.99     19.70 o
   2  15   0      776.94      729.00     48.95 o
   3  15   0     1549.57     1715.15     67.71 o
   4  15   0       33.32       60.72     27.76 o
   5  15   0     1800.15     1813.80     85.53 o
   6  15   0      150.75      156.98     34.89 o
   7  15   0      280.96      347.60     47.98 o
   8  15   0     2239.98     2137.01    101.11 o
   9  15   0     2284.35     2243.01    131.75 o
  10  15   0      494.99      498.07    111.18 o
   0  16   0    13659.25    13410.61    520.03 o
   1  16   0     2769.88     2946.10    113.46 o
   2  16   0      393.94      393.53     41.39 o
   3  16   0      247.45      269.98     41.16 o
   4  16   0      212.77      223.50     38.18 o
   5  16   0       64.95       67.00     32.71 o
   6  16   0     3802.37     3921.87    150.91 o
   7  16   0     3810.30     3810.47    149.10 o
   8  16   0     1830.70     1891.22    118.48 o
   9  16   0       35.64       13.64     46.59 o
   1  17   0     2261.79     2338.35    145.41 o
   2  17   0     2234.86     2533.64    130.79 o
   3  17   0      408.49      462.70     56.51 o
   4  17   0      221.00      276.07    115.20 o
   5  17   0     3099.04     3180.65    132.14 o
   6  17   0      502.01      431.20     49.89 o
   7  17   0     1149.41     1095.95     73.43 o
   8  17   0      463.24      405.89     66.64 o
   0  18   0    14700.01    14783.18    795.67 o
   1  18   0      567.63      657.75     66.21 o
   2  18   0      807.51      814.48     72.09 o
   3  18   0      108.06       49.69     40.97 o
   4  18   0       87.74       48.18     43.07 o
   5  18   0       20.63       37.84     42.37 o
   6  18   0     2105.71     2405.32    135.46 o
   7  18   0      502.62      541.63     68.20 o
   8  18   0      230.22      364.58     86.94 o
   1  19   0     8838.10     8717.66    353.29 o
   2  19   0     2157.45     2336.82    131.65 o
   3  19   0      335.83      398.71     60.78 o
   4  19   0      443.49      524.58     66.97 o
   5  19   0     3386.78     3147.84    163.52 o
   6  19   0        9.53      -28.99     43.51 o
   7  19   0     4423.90     4615.74    216.89 o
   0  20   0     5293.84     5085.14    322.63 o
   1  20   0      394.78      518.83     66.96 o
   2  20   0     2771.22     2832.77    152.51 o
   3  20   0      514.15      642.72    111.36 o
   4  20   0      216.89      185.94     59.08 o
   5  20   0      140.20      167.42     92.09 o
   6  20   0     3644.33     3857.05    248.66 o
   1  21   0     2430.01     2670.51    150.35 o
   2  21   0       10.09      -17.38     45.55 o
   3  21   0      335.40      301.29     67.92 o
   4  21   0       21.55       15.70     61.69 o
   5  21   0      106.17      106.88     54.68 o
   0  22   0      163.82      153.74     80.49 o
   1  22   0     1981.10     2121.16    133.90 o
   2  22   0       29.54       -1.46     49.94 o
   3  22   0       74.40       82.85     55.67 o
 -13   0   1     4333.86     4282.80    231.98 o
 -11   0   1     2871.18     2976.24    157.33 o
  -9   0   1     3080.59     3059.30    116.95 o
  -7   0   1    15320.37    15245.10    344.85 o
  -5   0   1    16436.59    17959.36    443.99 o
  -3   0   1    16397.04    17207.12    416.03 o
  -1   0   1    21750.17    21522.12    856.30 o
   1   0   1    14926.77    15002.97    377.12 o
   3   0   1     5850.47     5842.63    140.14 o
   5   0   1    17042.06    16771.91    347.35 o
   7   0   1      336.64      349.73     24.37 o
   9   0   1       10.22       10.19     22.42 o
  11   0   1     2952.04     3287.04    155.27 o
  13   0   1     1559.37     1697.78    145.09 o
 -13   1   1     1200.56     1316.73     81.10 o
 -12   1   1     2974.69     2835.15    138.32 o
 -11   1   1        3.46       -4.64     19.04 o
 -10   1   1      273.74      309.66     30.23 o
  -9   1   1       31.01       22.25     14.61 o
  -8   1   1     2964.65     3022.14     60.49 o
  -7   1   1       64.75       66.55      8.39 o
  -6   1   1     2722.03     2783.09     53.02 o
  -5   1   1       10.09       49.66      6.20 o
  -4   1   1     1234.47     1299.05     29.29 o
  -3   1   1     1004.16      955.84     21.81 o
  -2   1   1    21226.68    20945.03    342.69 o
  -1   1   1     1041.66     1067.99     47.98 o
   0   1   1    16176.39    15944.41    402.81 o
   1   1   1      104.27      124.23      4.12 o
   2   1   1      247.90      295.55      7.82 o
   3   1   1    25769.71    26905.38    411.06 o
   4   1   1    26999.53    27118.91    415.81 o
   5   1   1     1695.29     1589.70     31.14 o
   6   1   1    20242.94    20151.00    335.96 o
   7   1   1       14.23       14.97      9.13 o
   8   1   1     3447.22     3292.65     70.69 o
   9   1   1       41.73       42.41     17.15 o
  10   1   1     1957.31     1983.30     68.94 o
  11   1   1      419.71      395.95     41.25 o
  12   1   1     3125.85     2937.26    127.02 o
  13   1   1       80.72      113.75     46.75 o
 -13   2   1     2259.37     2636.45    118.45 o
 -12   2   1     1227.48     1122.35     70.34 o
 -11   2   1      108.89      144.09     26.32 o
 -10   2   1      219.36      272.58     24.58 o
  -9   2   1      744.93      707.11     31.84 o
  -8   2   1     2198.18     2237.01     51.88 o
  -7   2   1    12495.87    12392.30    199.70 o
  -6   2   1     1483.48     1438.69     30.61 o
  -5   2   1      288.87      354.28     12.37 o
  -4   2   1      756.86      739.99     19.23 o
  -3   2   1     1386.93     1591.46     34.39 o
  -2   2   1    67241.38    66993.65   2464.22 o
  -1   2   1    14236.87    13602.81    287.01 o
   0   2   1      572.54      673.25     14.45 o
   1   2   1       57.44       50.73      3.53 o
   2   2   1     4396.77     4722.15     75.62 o
   3   2   1      337.11      399.85     10.71 o
   4   2   1     7839.22     8668.89    142.57 o
   5   2   1    15156.57    15068.37    258.75 o
   6   2   1      156.12      125.52     11.25 o
   7   2   1     2378.22     2417.09     52.22 o
   8   2   1     1450.23     1343.88     43.81 o
   9   2   1      364.03      356.84     29.07 o
  10   2   1       12.42        8.33     24.51 o
  11   2   1     3107.88     2949.66    102.05 o
  12   2   1       54.43       44.59     50.56 o
 -13   3   1      457.13      565.28     59.05 o
 -12   3   1      378.17      401.26     41.03 o
 -11   3   1      344.61      378.67     35.71 o
 -10   3   1      627.26      659.53     33.59 o
  -9   3   1      320.20      330.60     23.48 o
  -8   3   1     3783.89     3833.38     78.57 o
  -7   3   1       41.18      133.69     21.72 o
  -6   3   1     2773.73     2622.25     53.13 o
  -5   3   1       47.79       95.72      9.70 o
  -4   3   1       90.03      147.22     10.12 o
  -3   3   1    13909.45    14024.26    264.66 o
  -2   3   1    28931.54    27575.12    506.56 o
  -1   3   1      140.92      197.12      7.44 o
   0   3   1     3095.94     3076.28     53.12 o
   1   3   1     6745.38     7196.88    114.77 o
   2   3   1     1210.02     1392.15     26.28 o
   3   3   1    16289.38    16666.13    271.05 o
   4   3   1    10269.58     9752.84    162.03 o
   5   3   1     8725.42     8619.49    159.36 o
   6   3   1       13.34       17.99      9.18 o
   7   3   1     7294.19     7198.29    145.90 o
   8   3   1       89.42      110.02     17.92 o
   9   3   1      104.80      148.16     23.10 o
  10   3   1     3068.23     3122.45    102.47 o
  11   3   1      271.57      293.34     38.23 o
  12   3   1     1845.14     1867.15     96.70 o
 -13   4   1      984.55      986.70     71.26 o
 -12   4   1     2636.73     2547.09     95.80 o
 -11   4   1     4281.72     4531.09    147.39 o
 -10   4   1     2368.00     2421.62     69.55 o
  -9   4   1     1061.13     1047.98     39.22 o
  -8   4   1     1887.54     1943.55     49.94 o
  -7   4   1    13166.69    13153.01    244.60 o
  -6   4   1     9276.29     9288.97    174.47 o
  -5   4   1    19917.38    19880.44    375.69 o
  -4   4   1      346.54      320.33     12.36 o
  -3   4   1       42.28       41.15      7.94 o
  -2   4   1    20106.10    20368.42    423.77 o
  -1   4   1    45818.86    43854.47    762.12 o
   0   4   1     1768.76     1728.15     31.19 o
   1   4   1     7998.00     8214.69    139.25 o
   2   4   1        9.61       20.24      5.36 o
   3   4   1     1680.17     1722.77     34.42 o
   4   4   1     7895.47     7993.32    147.29 o
   5   4   1     7762.96     7815.77    139.43 o
   6   4   1     2604.44     2481.81     56.99 o
   7   4   1     4200.51     4105.79     88.94 o
   8   4   1     1014.52      989.73     40.75 o
   9   4   1      812.53      816.64     42.61 o
  10   4   1       94.92       70.31     27.79 o
  11   4   1     1675.87     1844.67     86.33 o
  12   4   1     1183.35     1138.10     75.83 o
 -13   5   1      134.67       87.09     42.31 o
 -12   5   1      194.64      284.81     45.31 o
 -11   5   1     2323.53     2223.79     99.09 o
 -10   5   1     3408.95     3514.66    151.35 o
  -9   5   1      871.81      822.31     40.29 o
  -8   5   1     3455.09     3459.58     82.04 o
  -7   5   1       35.69       59.05     11.07 o
  -6   5   1    12785.38    12944.34    250.95 o
  -5   5   1     1028.25     1063.92     30.46 o
  -4   5   1     4884.40     4902.60     98.30 o
  -3   5   1     6489.76     6829.90    151.74 o
  -2   5   1     8455.65     8755.98    185.04 o
  -1   5   1     1207.29     1308.54     26.05 o
   0   5   1    21344.94    21345.03    367.39 o
   1   5   1     7982.06     7924.32    135.20 o
   2   5   1     1501.59     1452.33     34.80 o
   3   5   1     6410.37     6227.88    109.55 o
   4   5   1     4132.97     4076.54     79.46 o
   5   5   1     1908.52     1904.47     42.63 o
   6   5   1      646.67      671.77     23.58 o
   7   5   1     6357.65     6208.68    135.18 o
   8   5   1     7742.92     7346.76    193.85 o
   9   5   1     6491.88     6308.14    227.99 o
  10   5   1     2635.69     2595.02    102.02 o
  11   5   1     1890.82     1792.65     90.30 o
  12   5   1      892.69      868.43     68.40 o
 -13   6   1      213.24      213.02     47.54 o
 -12   6   1     1470.74     1603.91     84.74 o
 -11   6   1     2816.14     2695.63    110.93 o
 -10   6   1     2448.78     2243.14     81.74 o
  -9   6   1     2015.09     1950.52     68.10 o
  -8   6   1      468.02      455.76     20.92 o
  -7   6   1      207.46      215.38     14.63 o
  -6   6   1    22547.24    22187.33    422.92 o
  -5   6   1     7752.91     7672.57    151.41 o
  -4   6   1     1695.12     1709.16     42.38 o
  -3   6   1    20868.23    20376.94    466.73 o
  -2   6   1     1787.60     2010.62     41.58 o
  -1   6   1     1888.63     2062.68     42.73 o
   0   6   1     6931.99     6881.44    122.41 o
   1   6   1     3301.09     3132.06     58.85 o
   2   6   1      263.65      334.96     11.03 o
   3   6   1     8964.65     8763.57    168.20 o
   4   6   1     2055.20     1790.37     39.65 o
   5   6   1      183.00      157.52     11.25 o
   6   6   1      344.03      334.69     20.23 o
   7   6   1      895.74      906.16     33.65 o
   8   6   1       55.66       48.85     19.45 o
   9   6   1     4276.46     4141.02    162.79 o
  10   6   1     4245.96     3781.41    155.95 o
  11   6   1     2171.56     1925.55     94.10 o
  12   6   1     1095.72     1453.30     84.32 o
 -12   7   1     1937.67     2151.38    101.49 o
 -11   7   1      144.40       57.05     34.84 o
 -10   7   1     1747.50     1811.94    102.82 o
  -9   7   1     1293.47     1169.03     58.72 o
  -8   7   1     2121.38     2164.87     53.87 o
  -7   7   1      374.00      389.29     17.48 o
  -6   7   1     4175.43     4180.25     83.10 o
  -5   7   1     3860.78     3867.58     81.36 o
  -4   7   1     7671.40     7559.70    159.22 o
  -3   7   1      320.52      282.29     14.06 o
  -2   7   1     1579.57     1798.86     34.65 o
  -1   7   1     9083.24     9676.91    194.83 o
   0   7   1     6020.46     5629.17     96.52 o
   1   7   1     6529.25     6447.06    105.55 o
   2   7   1    24236.71    24101.27    403.69 o
   3   7   1     2214.55     2168.23     45.40 o
   4   7   1     1412.72     1367.47     32.89 o
   5   7   1      176.94      174.45     12.11 o
   6   7   1     5606.00     5412.00    112.02 o
   7   7   1     1531.35     1490.05     51.39 o
   8   7   1     6272.48     6176.85    167.11 o
   9   7   1     5512.11     5205.74    196.59 o
  10   7   1       65.92      113.86     38.29 o
  11   7   1      735.02      598.36     81.02 o
  12   7   1      195.47      247.08     48.56 o
 -12   8   1        6.93       52.11     38.18 o
 -11   8   1     1866.22     1899.25    126.05 o
 -10   8   1       13.52       38.76     39.89 o
  -9   8   1     1500.85     1476.11     82.99 o
  -8   8   1     1350.29     1341.15     65.15 o
  -7   8   1     4398.26     4410.12    113.79 o
  -6   8   1      931.76      876.84     33.80 o
  -5   8   1     4268.72     4014.80     91.26 o
  -4   8   1       81.32       69.90      9.10 o
  -3   8   1    24576.98    23472.11    463.28 o
  -2   8   1       85.16       76.56      8.64 o
  -1   8   1     5305.92     5440.06    113.81 o
   0   8   1     8062.16     8038.79    143.36 o
   1   8   1     5407.26     4833.54     77.70 o
   2   8   1      967.55      971.49     29.10 o
   3   8   1    12735.45    12113.65    230.59 o
   4   8   1     1135.73     1061.56     29.81 o
   5   8   1       65.63       62.35     10.36 o
   6   8   1      137.79      182.15     14.53 o
   7   8   1       13.56       15.56     16.71 o
   8   8   1      145.57      200.20     35.53 o
   9   8   1     2259.60     2256.25    106.06 o
  10   8   1     3064.59     2940.31    132.24 o
  11   8   1       14.73       17.72     38.00 o
  12   8   1      199.71      172.54     61.61 o
 -12   9   1      438.48      456.23     67.94 o
 -11   9   1       60.18       40.05     38.22 o
 -10   9   1     1132.44     1252.61     88.75 o
  -9   9   1      713.58      673.45     52.56 o
  -8   9   1      368.49      358.52     43.36 o
  -7   9   1      295.37      320.63     27.82 o
  -6   9   1       77.80       83.59     13.53 o
  -5   9   1     1382.63     1394.51     41.98 o
  -4   9   1    13238.58    13436.70    291.09 o
  -3   9   1      658.49      634.55     35.61 o
  -2   9   1       42.39       41.27      6.75 o
  -1   9   1      586.83      544.87     17.18 o
   0   9   1     1533.61     1424.74     35.44 o
   1   9   1      266.92      242.72     12.14 o
   2   9   1    40024.07    38569.68    668.24 o
   3   9   1     1082.23     1098.16     29.64 o
   4   9   1       24.28       42.53      8.66 o
   5   9   1     1007.31      977.81     27.76 o
   6   9   1     1271.60     1180.59     42.67 o
   7   9   1      412.09      380.97     29.43 o
   8   9   1     8448.72     8337.88    242.91 o
   9   9   1        8.73       15.26     31.58 o
  10   9   1      272.53      295.35     47.06 o
  11   9   1      520.79      487.95     58.19 o
 -12  10   1       81.29      100.29     43.99 o
 -11  10   1     4515.99     4232.27    184.55 o
 -10  10   1     1337.60     1336.91     79.40 o
  -9  10   1       90.87       27.58     30.62 o
  -8  10   1       34.54       33.49     22.36 o
  -7  10   1     1315.08     1296.78     52.80 o
  -6  10   1     2739.44     2536.71     68.98 o
  -5  10   1     9512.27     9071.42    204.40 o
  -4  10   1     1268.41     1275.22     42.25 o
  -3  10   1     5108.84     5087.69    101.07 o
  -2  10   1     1748.97     1743.66     41.02 o
  -1  10   1     1213.46     1298.77     29.54 o
   0  10   1       46.43       75.69     13.22 o
   1  10   1    12321.49    11970.47    212.88 o
   2  10   1      229.67      209.07     11.90 o
   3  10   1    15228.90    15006.77    298.53 o
   4  10   1       83.64      136.77     13.53 o
   5  10   1      895.08      884.30     26.64 o
   6  10   1     1099.95     1043.72     39.06 o
   7  10   1     5005.27     4976.63    231.94 o
   8  10   1      130.23      115.90     28.87 o
   9  10   1     1577.65     1499.38     85.61 o
  10  10   1       85.44       49.79     37.97 o
  11  10   1      175.90      170.30     47.99 o
 -11  11   1       35.96       53.27     38.84 o
 -10  11   1     5555.94     5324.40    202.12 o
  -9  11   1      318.02      331.76     43.29 o
  -8  11   1       12.05      -12.18     22.42 o
  -7  11   1      261.96      258.81     32.07 o
  -6  11   1        3.35       11.39     13.94 o
  -5  11   1        1.82       12.58     13.01 o
  -4  11   1     6258.14     6103.33    152.40 o
  -3  11   1        9.56       16.74     10.92 o
  -2  11   1      264.54      258.29     13.04 o
  -1  11   1     7346.03     7477.27    137.45 o
   0  11   1      132.54      131.36     11.81 o
   1  11   1      206.21      253.59     30.51 o
   2  11   1    14140.14    13618.77    272.75 o
   3  11   1     1385.38     1316.62     41.86 o
   4  11   1     2476.06     2421.49     58.48 o
   5  11   1        0.89        4.31     10.05 o
   6  11   1      620.96      608.69     29.58 o
   7  11   1     1415.36     1375.22     88.84 o
   8  11   1     6892.43     6348.67    194.92 o
   9  11   1     1478.81     1357.00     86.18 o
  10  11   1      101.97      114.82     41.29 o
  11  11   1      304.32      188.51     48.84 o
 -11  12   1     3750.59     3817.58    183.03 o
 -10  12   1      341.56      279.13     62.68 o
  -9  12   1      841.15      752.19     59.97 o
  -8  12   1      678.00      623.70     47.90 o
  -7  12   1       91.73      136.84     28.97 o
  -6  12   1     4860.93     4520.32    157.16 o
  -5  12   1     9106.07     9125.25    222.75 o
  -4  12   1      945.27      985.30     46.20 o
  -3  12   1      500.91      557.88     32.50 o
  -2  12   1     1787.54     1689.73     41.82 o
  -1  12   1     1447.38     1458.86     35.83 o
   0  12   1     4892.37     4754.89     87.22 o
   1  12   1     4270.35     4273.37     95.16 o
   2  12   1     3534.45     3615.00     82.21 o
   3  12   1     2329.51     2294.20     61.49 o
   4  12   1     1087.20     1038.58     41.10 o
   5  12   1      699.39      613.61     47.13 o
   6  12   1       13.85       16.99     24.28 o
   7  12   1     3149.55     3099.92    110.70 o
   8  12   1       11.54        5.08     26.19 o
   9  12   1     3044.89     3005.68    161.02 o
  10  12   1     1808.34     1733.80     98.68 o
  11  12   1       21.25      101.69     46.50 o
 -11  13   1        7.70       50.56     46.82 o
 -10  13   1     3015.06     3020.48    158.20 o
  -9  13   1      562.14      614.76     92.09 o
  -8  13   1       81.46      144.15     33.90 o
  -7  13   1      115.85      126.87     30.69 o
  -6  13   1     3142.70     3221.26    122.56 o
  -5  13   1      865.63      855.25     45.27 o
  -4  13   1     5020.55     5020.66    131.04 o
  -3  13   1     1158.46     1244.65     59.70 o
  -2  13   1      102.73      108.52     12.48 o
  -1  13   1     7465.12     7586.70    148.77 o
   0  13   1        0.06        9.30     10.73 o
   1  13   1     5165.94     5260.35    115.26 o
   2  13   1     1556.40     1518.43     51.26 o
   3  13   1     5274.63     5236.48    153.22 o
   4  13   1      714.22      767.48     41.40 o
   5  13   1     1277.14     1236.27     64.95 o
   6  13   1      793.59      744.78     51.93 o
   7  13   1       99.14       95.39     29.66 o
   8  13   1     4132.29     3957.32    158.75 o
   9  13   1     3151.41     2768.16    181.55 o
  10  13   1       93.78       74.85     43.77 o
 -10  14   1      658.87      687.14     91.43 o
  -9  14   1     4158.51     4374.40    202.17 o
  -8  14   1     1566.18     1579.04    136.69 o
  -7  14   1     1950.24     2000.84     91.30 o
  -6  14   1     3193.27     3146.92    128.10 o
  -5  14   1     1222.76     1296.19     66.84 o
  -4  14   1      407.59      388.62     32.78 o
  -3  14   1     1111.97     1239.15     53.61 o
  -2  14   1     5482.94     5624.21    144.72 o
  -1  14   1     2135.52     2287.46     59.16 o
   0  14   1     3191.73     3261.19     84.20 o
   1  14   1     3809.51     3700.05     93.85 o
   2  14   1      144.43      202.13     30.41 o
   3  14   1      952.89      951.89     51.41 o
   4  14   1     4819.77     4849.37    147.82 o
   5  14   1       35.70       51.38     29.01 o
   6  14   1      449.35      494.91     66.07 o
   7  14   1     2362.06     2459.37    105.94 o
   8  14   1       84.75      128.23     37.53 o
   9  14   1     3127.13     2922.26    135.43 o
  10  14   1      197.96      184.19     50.25 o
 -10  15   1     1309.03     1402.58    231.88 o
  -9  15   1      242.25      182.38     51.92 o
  -8  15   1     1452.07     1457.51     96.85 o
  -7  15   1      280.14      267.04     40.56 o
  -6  15   1     2256.16     2139.06    155.12 o
  -5  15   1      485.91      549.82     46.64 o
  -4  15   1     7822.88     8109.58    263.92 o
  -3  15   1     6280.01     6461.93    187.98 o
  -2  15   1     5117.59     5277.99    153.80 o
  -1  15   1     2709.61     2697.99     90.09 o
   0  15   1     3702.84     3822.93    106.79 o
   1  15   1     6310.45     6318.85    164.02 o
   2  15   1     1143.95     1183.21     71.02 o
   3  15   1     3398.97     3390.93    134.04 o
   4  15   1      468.55      543.66     57.29 o
   5  15   1      505.27      496.71     47.86 o
   6  15   1     2658.45     2658.21    113.14 o
   7  15   1     1898.22     1858.55     92.04 o
   8  15   1       14.30      -18.88     33.26 o
   9  15   1      255.89      275.11     58.79 o
  -9  16   1     2654.50     2661.09    147.38 o
  -8  16   1      461.39      392.68     61.77 o
  -7  16   1     7567.35     7503.68    254.98 o
  -6  16   1      216.26      270.36     43.86 o
  -5  16   1       48.74       47.13     29.83 o
  -4  16   1     2218.82     2236.06     97.31 o
  -3  16   1     2230.49     2263.58     96.96 o
  -2  16   1     2165.28     2112.48     92.02 o
  -1  16   1      693.27      781.68     78.64 o
   0  16   1     1054.34     1019.80     69.31 o
   1  16   1     1577.84     1815.76    159.08 o
   2  16   1       19.23        3.95     40.32 o
   3  16   1       15.72       26.39     28.65 o
   4  16   1      374.32      411.93     61.30 o
   5  16   1     1950.62     2012.77     95.81 o
   6  16   1     3644.48     3520.32    140.21 o
   7  16   1     3004.99     3168.13    132.03 o
   8  16   1      267.81      336.39     50.12 o
   9  16   1      152.40      189.13     59.16 o
  -9  17   1     1670.94     1735.42    117.96 o
  -8  17   1     1467.80     1362.55    100.26 o
  -7  17   1        1.83      -27.87     32.54 o
  -6  17   1        6.42       17.02     33.05 o
  -5  17   1      990.83      975.76     64.46 o
  -4  17   1      380.17      446.77     46.86 o
  -3  17   1     1264.86     1239.55     70.54 o
  -2  17   1     4273.04     4509.04    198.04 o
  -1  17   1     1387.35     1473.14    217.54 o
   0  17   1      864.78     1024.54     76.55 o
   1  17   1      184.18      258.86     48.21 o
   2  17   1       41.73       34.58     37.38 o
   3  17   1      417.15      472.38     58.93 o
   4  17   1     4320.06     4435.91    200.25 o
   5  17   1      900.71      863.80     76.65 o
   6  17   1     1814.42     1943.31    131.10 o
   7  17   1     2241.30     2562.33    141.28 o
   8  17   1      383.22      493.26     92.38 o
  -8  18   1       10.34       16.37     57.16 o
  -7  18   1     1563.12     1508.82    101.79 o
  -6  18   1        3.36       18.88     42.73 o
  -5  18   1      230.22      228.66     51.87 o
  -4  18   1     1057.14     1045.96     81.30 o
  -3  18   1      137.56      119.45     43.41 o
  -2  18   1       63.83      104.88     45.17 o
  -1  18   1     7570.77     8000.88    323.24 o
   0  18   1       39.73       40.98     52.20 o
   1  18   1     1665.72     1914.92    170.52 o
   2  18   1      271.77      318.67     52.88 o
   3  18   1      237.44      179.59     47.12 o
   4  18   1      170.20      124.07     52.20 o
   5  18   1     4399.14     4972.99    250.43 o
   6  18   1     1061.71      895.41     81.40 o
   7  18   1      202.01      260.93     58.50 o
   8  18   1       15.85        0.07     67.96 o
  -7  19   1      112.05      105.78     56.51 o
  -6  19   1     1117.04     1078.70     87.72 o
  -5  19   1       87.33       83.88     48.17 o
  -4  19   1      329.39      437.69    120.13 o
  -3  19   1      527.53      576.45     67.86 o
  -2  19   1     4528.15     4768.67    214.16 o
  -1  19   1        3.39       44.27     52.13 o
   0  19   1     1474.10     1606.90    108.35 o
   1  19   1      155.75      199.75     52.01 o
   2  19   1       90.38       98.17     45.43 o
   3  19   1      229.17      212.76     51.88 o
   4  19   1     6203.35     6314.42    274.06 o
   5  19   1       78.70       51.29     50.84 o
   6  19   1     1635.00     1520.13    222.14 o
   7  19   1       48.47      109.48     55.04 o
  -6  20   1      136.95      138.64     54.97 o
  -5  20   1       62.24       95.30     61.11 o
  -4  20   1      313.92      433.75     65.45 o
  -3  20   1       79.41       95.86     50.34 o
  -2  20   1     1576.36     1635.53    108.29 o
  -1  20   1     6553.47     7294.47    307.16 o
   0  20   1      133.00      158.46     52.65 o
   1  20   1        7.90       -9.62     48.22 o
   2  20   1      481.72      418.18     65.93 o
   3  20   1     1446.77     1457.47    104.69 o
   4  20   1       32.29       84.91     53.34 o
   5  20   1     5048.28     5836.49    262.87 o
   6  20   1        3.66      -36.94     63.18 o
  -5  21   1      293.14      403.53     70.97 o
  -4  21   1     1018.94     1118.80     95.08 o
  -3  21   1      659.90      629.82     76.37 o
  -2  21   1     1054.64     1106.59     93.17 o
  -1  21   1      239.02      413.80     67.68 o
   0  21   1     5039.55     5352.79    243.83 o
   1  21   1       12.59       48.95     50.28 o
   2  21   1      204.23      257.29     62.89 o
   3  21   1      360.74      304.03     67.24 o
   4  21   1      986.35     1021.88     95.98 o
   5  21   1      180.75      174.17     63.17 o
  -4  22   1      511.27      568.36     78.78 o
  -3  22   1      542.93      691.56     81.80 o
  -2  22   1      353.26      473.74     71.77 o
  -1  22   1      692.56      690.04     80.47 o
   0  22   1      110.92      192.93     59.50 o
   1  22   1      181.84      189.44     60.48 o
   2  22   1        0.15      -45.24     49.93 o
   3  22   1      265.65      390.53     73.00 o
 -12   0   2      593.86      484.49     54.97 o
 -10   0   2      333.08      370.35     36.76 o
  -8   0   2     5949.16     6175.85    235.43 o
  -6   0   2     1029.54     1171.53     36.39 o
  -4   0   2       20.73       52.83      8.12 o
  -2   0   2    46900.33    46054.77   1287.20 o
   0   0   2    34642.40    35334.41   1060.34 o
   2   0   2    11150.24    11383.77    334.38 o
   4   0   2    11738.38    10958.53    299.90 o
   6   0   2      599.78      569.21     27.85 o
   8   0   2     4385.70     4472.73    148.28 o
  10   0   2     4897.17     5031.48    345.44 o
  12   0   2      630.54      596.43     88.11 o
 -13   1   2      891.23     1026.21     77.67 o
 -12   1   2        2.50       -8.90     26.29 o
 -11   1   2       22.36       12.07     25.74 o
 -10   1   2        6.99       17.83     16.55 o
  -9   1   2     8171.26     8215.19    177.92 o
  -8   1   2      162.13      153.96     12.24 o
  -7   1   2      837.67      846.34     24.20 o
  -6   1   2      454.81      445.90     16.61 o
  -5   1   2     9118.18     9827.38    175.35 o
  -4   1   2      123.32      139.48     11.32 o
  -3   1   2    51107.36    50036.27    770.31 o
  -2   1   2      259.85      308.61      9.00 o
  -1   1   2     1527.05     1469.39     27.16 o
   0   1   2     8142.06     8624.27    149.04 o
   1   1   2     6446.83     6906.11    116.45 o
   2   1   2     2856.04     3019.52     60.62 o
   3   1   2    45866.27    44801.25    788.32 o
   4   1   2     7791.73     8324.14    159.38 o
   5   1   2    22920.74    23189.63    442.80 o
   6   1   2      908.40      836.29     24.82 o
   7   1   2       70.17       70.46     13.86 o
   8   1   2      125.62      107.52     19.70 o
   9   1   2     3902.66     3994.97    147.18 o
  10   1   2       94.33       85.40     28.70 o
  11   1   2     3252.05     3247.50    110.48 o
  12   1   2      237.28      231.03     47.93 o
 -13   2   2     4018.76     4181.87    158.01 o
 -12   2   2      129.90      158.43     31.54 o
 -11   2   2       16.42       15.32     18.57 o
 -10   2   2      139.27      128.12     20.17 o
  -9   2   2      872.51      927.96     33.63 o
  -8   2   2    11127.31    11223.72    184.59 o
  -7   2   2     5987.80     6123.87    117.72 o
  -6   2   2      364.97      364.12     13.91 o
  -5   2   2     1915.24     2096.40     41.06 o
  -4   2   2      225.42      184.40      7.84 o
  -3   2   2     5724.67     5858.05    110.03 o
  -2   2   2    24130.86    23333.44    466.60 o
  -1   2   2     1711.97     1799.95     31.71 o
   0   2   2       41.50       70.99      5.03 o
   1   2   2     3748.71     4219.85     72.73 o
   2   2   2     1165.34     1094.55     24.47 o
   3   2   2     3464.58     3525.94     71.90 o
   4   2   2    14250.92    13836.68    249.31 o
   5   2   2     8064.34     8365.86    155.20 o
   6   2   2      528.50      516.56     20.17 o
   7   2   2       78.14      126.45     19.41 o
   8   2   2     2035.98     2016.69     69.82 o
   9   2   2     3001.29     2982.74     98.19 o
  10   2   2     6667.44     7273.43    236.30 o
  11   2   2     5189.98     5447.28    160.62 o
  12   2   2       52.39       54.29     41.52 o
 -13   3   2      744.51      784.26     63.85 o
 -12   3   2      199.66      243.33     34.66 o
 -11   3   2     1483.18     1462.00     51.82 o
 -10   3   2      112.51      136.12     20.16 o
  -9   3   2     3881.37     4273.09    104.97 o
  -8   3   2     3732.48     3789.15     69.81 o
  -7   3   2      603.26      616.63     19.80 o
  -6   3   2      128.18      133.73     10.14 o
  -5   3   2     5991.53     5988.10    107.46 o
  -4   3   2     8708.98     8787.18    152.67 o
  -3   3   2     7541.19     7239.16    142.09 o
  -2   3   2      534.81      648.73     23.08 o
  -1   3   2    15353.90    15584.43    244.86 o
   0   3   2       87.38       84.14      5.42 o
   1   3   2     2655.62     2711.33     57.92 o
   2   3   2     7131.38     7110.27    153.91 o
   3   3   2     1198.13     1091.36     25.56 o
   4   3   2     1058.80     1037.20     32.47 o
   5   3   2     4862.65     4545.43     84.10 o
   6   3   2    14994.74    14700.74    267.98 o
   7   3   2      240.26      249.07     17.10 o
   8   3   2      159.68      192.65     23.32 o
   9   3   2      885.05     1017.23     51.19 o
  10   3   2      122.00       85.47     29.16 o
  11   3   2     3134.35     3481.71    167.45 o
  12   3   2     1624.37     1850.24    109.18 o
 -13   4   2     1350.81     1300.73     77.79 o
 -12   4   2        2.24       19.91     26.35 o
 -11   4   2      100.26      124.14     24.66 o
 -10   4   2     2304.95     2400.29     67.62 o
  -9   4   2     3267.14     3491.79     84.10 o
  -8   4   2     8394.06     8616.14    156.74 o
  -7   4   2     2477.30     2446.70     51.78 o
  -6   4   2     1303.98     1264.14     34.27 o
  -5   4   2      266.09      315.34     13.49 o
  -4   4   2     5770.79     5356.76     99.72 o
  -3   4   2     6032.38     5766.87    130.47 o
  -2   4   2    13312.81    13477.09    264.65 o
  -1   4   2     4142.72     4118.95     75.44 o
   0   4   2      377.59      282.64     20.37 o
   1   4   2      394.85      392.89     14.58 o
   2   4   2      181.38      142.67      9.31 o
   3   4   2     2284.01     2175.88     48.29 o
   4   4   2    13236.63    13390.30    230.09 o
   5   4   2     2312.01     2380.68     46.65 o
   6   4   2       98.72      116.45     11.64 o
   7   4   2        7.01       33.61     11.08 o
   8   4   2       77.21       24.86     19.76 o
   9   4   2       84.47       61.04     26.01 o
  10   4   2     2990.85     3184.87    105.05 o
  11   4   2     2678.25     2588.45    103.73 o
  12   4   2        0.81       69.35     42.38 o
 -13   5   2      545.72      493.70     55.09 o
 -12   5   2      239.65      282.77     53.75 o
 -11   5   2      898.38      922.57     46.79 o
 -10   5   2     2579.38     2468.25     72.94 o
  -9   5   2     2209.71     2310.91     66.25 o
  -8   5   2     2293.13     2426.48     66.69 o
  -7   5   2     9001.65     9084.92    180.69 o
  -6   5   2     2770.82     2804.27     73.46 o
  -5   5   2    15815.26    15690.56    299.69 o
  -4   5   2    26441.27    25748.71    483.09 o
  -3   5   2     3164.70     3311.52     69.11 o
  -2   5   2     7316.06     7268.57    158.00 o
  -1   5   2     7092.17     7153.17    143.37 o
   0   5   2    21302.76    21483.55    390.41 o
   1   5   2    11373.22    11611.51    206.10 o
   2   5   2    28300.72    28024.54    553.67 o
   3   5   2      901.99     1029.59     27.30 o
   4   5   2     1389.63     1380.14     30.83 o
   5   5   2     1714.57     1716.17     37.83 o
   6   5   2     5685.07     5597.26    114.96 o
   7   5   2     2577.59     2485.23     64.39 o
   8   5   2     4705.58     4509.23    131.51 o
   9   5   2      886.32      851.41     63.34 o
  10   5   2      255.65      270.60     38.67 o
  11   5   2      661.40      624.61     58.69 o
  12   5   2     1648.17     1736.10     95.77 o
 -13   6   2      123.24      198.09     44.71 o
 -12   6   2     2660.82     2692.00     97.53 o
 -11   6   2      333.48      353.31     41.80 o
 -10   6   2     2507.65     2669.14     83.63 o
  -9   6   2      743.87      775.59     37.63 o
  -8   6   2        4.26        9.14      9.98 o
  -7   6   2      551.01      620.65     23.35 o
  -6   6   2     7062.62     6922.37    138.47 o
  -5   6   2     1765.63     1817.67     41.46 o
  -4   6   2    10904.84    10807.57    216.93 o
  -3   6   2     5959.43     6204.62    148.09 o
  -2   6   2     3119.67     3340.46     77.15 o
  -1   6   2     5661.55     5491.80    112.30 o
   0   6   2     9944.09    10091.14    188.94 o
   1   6   2       56.59       75.35      7.49 o
   2   6   2     3925.21     3986.93     86.12 o
   3   6   2      664.27      701.85     26.92 o
   4   6   2      360.83      357.71     15.18 o
   5   6   2      939.32      860.01     29.67 o
   6   6   2     2691.24     2572.19     57.34 o
   7   6   2     3188.05     3114.24     85.45 o
   8   6   2      943.81      904.11     50.00 o
   9   6   2     1240.91     1153.81     72.54 o
  10   6   2      187.35      172.32     42.02 o
  11   6   2      522.27      556.84     56.18 o
  12   6   2     2864.36     2586.92    121.31 o
 -12   7   2        9.77       44.74     36.25 o
 -11   7   2      469.29      495.07     37.63 o
 -10   7   2     1891.55     1823.50     73.22 o
  -9   7   2       86.64      101.04     19.18 o
  -8   7   2      325.64      360.68     18.91 o
  -7   7   2     6589.60     6412.86    154.34 o
  -6   7   2     5435.40     5404.54    110.45 o
  -5   7   2     1706.76     1508.06     38.06 o
  -4   7   2     2525.54     2356.03     57.57 o
  -3   7   2       31.52       95.82      9.71 o
  -2   7   2     6430.69     6485.27    140.40 o
  -1   7   2     2531.41     2293.85     51.67 o
   0   7   2     5915.22     5664.82    109.97 o
   1   7   2     8767.69     8298.67    150.78 o
   2   7   2     9493.50     9808.29    187.95 o
   3   7   2     1873.77     1714.38     43.46 o
   4   7   2      720.79      689.45     19.86 o
   5   7   2      444.18      441.24     18.31 o
   6   7   2      386.99      371.02     18.44 o
   7   7   2     4433.35     4295.77    113.62 o
   8   7   2      948.31      906.20     50.41 o
   9   7   2     1905.71     1814.16     95.34 o
  10   7   2      428.61      419.66     96.92 o
  11   7   2       52.87       70.83     43.21 o
  12   7   2       14.99       64.68     42.97 o
 -12   8   2     7835.86     8033.39    257.61 o
 -11   8   2      523.15      636.98     98.71 o
 -10   8   2     1555.00     1411.02     62.74 o
  -9   8   2      773.24      707.85     39.43 o
  -8   8   2      302.01      288.68     17.45 o
  -7   8   2     1239.40     1206.68     43.71 o
  -6   8   2     5102.18     4932.63    110.50 o
  -5   8   2      409.97      450.12     23.45 o
  -4   8   2     4673.28     4787.08    110.10 o
  -3   8   2     1218.08     1316.28     42.40 o
  -2   8   2      943.91     1186.48     29.82 o
  -1   8   2    10194.87    10441.70    211.02 o
   0   8   2     3263.77     3021.41     63.08 o
   1   8   2      318.40      333.36     16.03 o
   2   8   2    14062.86    13918.02    264.55 o
   3   8   2     1089.72     1068.95     32.48 o
   4   8   2      100.63       95.10     10.68 o
   5   8   2     2375.87     2237.45     50.76 o
   6   8   2    14704.00    14150.63    278.02 o
   7   8   2      815.64      818.93     38.37 o
   8   8   2     4236.25     3990.15    143.19 o
   9   8   2     1492.88     1472.47    107.59 o
  10   8   2      932.60      729.28     63.88 o
  11   8   2      468.93      379.73     55.98 o
 -12   9   2       59.67      148.15     41.09 o
 -11   9   2     1312.26     1372.07     81.30 o
 -10   9   2       31.79       26.00     30.41 o
  -9   9   2     1184.98     1072.96     50.80 o
  -8   9   2      124.01      128.10     16.05 o
  -7   9   2     1541.78     1527.70     60.51 o
  -6   9   2      367.74      347.68     26.56 o
  -5   9   2     6836.06     6732.06    153.85 o
  -4   9   2      848.50      862.17     29.42 o
  -3   9   2      311.14      302.21     14.03 o
  -2   9   2     1788.85     1915.57     42.81 o
  -1   9   2     4921.99     5184.27    117.50 o
   0   9   2      643.08      660.12     21.20 o
   1   9   2    30865.88    29798.92    581.56 o
   2   9   2     2364.05     2333.46     55.39 o
   3   9   2      123.30      103.69      9.45 o
   4   9   2      451.56      472.14     17.92 o
   5   9   2        5.30        9.91     11.58 o
   6   9   2       17.38       20.37     14.92 o
   7   9   2    16300.66    15626.55    431.49 o
   8   9   2      100.25      142.41     31.95 o
   9   9   2     2954.86     2676.50    123.62 o
  10   9   2       30.96        5.23     36.82 o
  11   9   2       14.80       43.07     43.27 o
 -12  10   2     2133.37     2050.48    107.97 o
 -11  10   2      154.88      138.18     41.90 o
 -10  10   2     1066.51     1133.09     87.72 o
  -9  10   2      355.87      347.93     40.84 o
  -8  10   2      301.92      288.67     30.16 o
  -7  10   2     1778.91     1743.17     55.61 o
  -6  10   2     1551.32     1577.51     55.00 o
  -5  10   2      506.94      452.49     19.40 o
  -4  10   2     4524.29     4512.97    104.63 o
  -3  10   2     1134.45     1268.79     33.22 o
  -2  10   2      192.78      203.59     12.17 o
  -1  10   2        0.70        2.36      7.75 o
   0  10   2    10816.04    10554.54    179.75 o
   1  10   2      474.34      586.96     22.41 o
   2  10   2    12369.71    12576.27    255.56 o
   3  10   2     1197.54     1199.49     34.12 o
   4  10   2     2051.07     1969.66     45.86 o
   5  10   2      543.84      588.47     30.91 o
   6  10   2    10598.13    10016.50    219.15 o
   7  10   2     1705.62     1583.72     69.57 o
   8  10   2     4205.05     3906.86    131.98 o
   9  10   2      102.89      141.20     40.52 o
  10  10   2       43.78       75.82     39.64 o
  11  10   2      394.97      353.71     57.45 o
 -11  11   2     5643.83     5464.45    286.16 o
 -10  11   2      105.07       48.41     35.39 o
  -9  11   2       12.09       56.04     89.66 o
  -8  11   2      498.06      490.70     41.04 o
  -7  11   2      733.52      666.43     51.45 o
  -6  11   2        1.77       36.05     32.33 o
  -5  11   2    14340.64    13968.70    302.07 o
  -4  11   2     1300.03     1381.91     41.10 o
  -3  11   2      952.85      941.29     31.39 o
  -2  11   2     1708.59     1663.91     45.67 o
  -1  11   2      861.05      829.51     34.92 o
   0  11   2     2006.92     1918.68     51.43 o
   1  11   2    26406.81    25775.72    512.17 o
   2  11   2     3231.81     3213.57     74.79 o
   3  11   2       80.39       86.24     14.48 o
   4  11   2      317.53      285.72     19.98 o
   5  11   2     1394.94     1344.66     51.87 o
   6  11   2     1254.25     1224.16     54.95 o
   7  11   2    11383.36    10653.53    316.66 o
   8  11   2      122.35       71.58     29.51 o
   9  11   2       51.47       46.98     37.56 o
  10  11   2      309.47      407.15     56.71 o
  11  11   2       70.37       72.84     46.96 o
 -11  12   2      995.11      981.15    105.31 o
 -10  12   2     1351.00     1337.86     89.21 o
  -9  12   2     1725.22     1816.50    105.67 o
  -8  12   2       93.86      105.61     34.68 o
  -7  12   2     3225.83     3084.34    117.08 o
  -6  12   2     4758.94     4894.73    140.82 o
  -5  12   2      328.93      324.98     19.81 o
  -4  12   2     5076.11     5024.98    118.66 o
  -3  12   2      669.20      645.89     30.55 o
  -2  12   2      208.92      203.52     13.50 o
  -1  12   2     4937.96     4824.27     98.80 o
   0  12   2     7235.26     7086.72    144.41 o
   1  12   2      433.18      400.79     21.79 o
   2  12   2      749.73      692.63     29.74 o
   3  12   2       49.15       74.59     15.61 o
   4  12   2      521.89      521.83     33.79 o
   5  12   2     1580.64     1583.68     49.64 o
   6  12   2     1379.10     1396.39     65.01 o
   7  12   2      881.05      792.35     74.34 o
   8  12   2      893.82      801.49     53.53 o
   9  12   2      981.60      898.39     72.58 o
  10  12   2      306.94      212.16     74.74 o
 -11  13   2     1614.38     1857.16    281.59 o
 -10  13   2      883.32     1050.66    135.67 o
  -9  13   2      529.72      586.72     60.25 o
  -8  13   2     1018.47      994.26     71.42 o
  -7  13   2      224.47      282.59     40.41 o
  -6  13   2      141.83      203.85     34.57 o
  -5  13   2     8731.96     8411.88    286.17 o
  -4  13   2      536.94      560.86     26.40 o
  -3  13   2     1632.83     1652.38     49.46 o
  -2  13   2     2195.15     2131.45     50.12 o
  -1  13   2     1788.61     1759.02     42.14 o
   0  13   2     2110.91     2088.02     64.20 o
   1  13   2     1929.01     1993.44     63.65 o
   2  13   2      696.23      671.41     33.72 o
   3  13   2      404.18      421.96     29.00 o
   4  13   2     1171.76     1182.68     52.77 o
   5  13   2     1727.87     1874.61     71.59 o
   6  13   2     1612.54     1544.53    104.27 o
   7  13   2      674.44      704.01     50.05 o
   8  13   2     1694.82     1628.43    119.32 o
   9  13   2       94.87      178.29     47.96 o
  10  13   2     1265.02     1079.04     96.10 o
 -10  14   2      868.91      920.61     79.05 o
  -9  14   2      776.11      923.20     75.46 o
  -8  14   2     1099.37      991.37    126.94 o
  -7  14   2     1863.16     2000.53     90.86 o
  -6  14   2     6582.73     6653.14    221.31 o
  -5  14   2      619.88      617.72     45.43 o
  -4  14   2     1518.74     1687.93     66.84 o
  -3  14   2     1185.23     1156.58     46.14 o
  -2  14   2      624.29      661.90     29.48 o
  -1  14   2      862.20      914.95     31.42 o
   0  14   2     6536.78     6675.78    169.13 o
   1  14   2       42.50       55.01     18.35 o
   2  14   2     3730.45     3718.31    105.07 o
   3  14   2     3734.98     3640.51    118.46 o
   4  14   2       51.31       42.72     27.75 o
   5  14   2     2339.26     2154.54     96.04 o
   6  14   2     1393.54     1399.70     74.94 o
   7  14   2        0.30        8.31     28.14 o
   8  14   2      872.41      848.84     58.00 o
   9  14   2     1756.44     1843.03    117.78 o
 -10  15   2     1254.11     1455.19    184.28 o
  -9  15   2     2508.70     2545.34    137.91 o
  -8  15   2      701.89      739.16    114.73 o
  -7  15   2     1266.21     1460.66     77.37 o
  -6  15   2      655.05      650.78     50.06 o
  -5  15   2      761.32      854.95     55.31 o
  -4  15   2     6112.96     6387.82    214.15 o
  -3  15   2     9873.99    10293.07    286.49 o
  -2  15   2        6.04        1.96     14.54 o
  -1  15   2     1226.79     1325.78     50.67 o
   0  15   2       27.63       46.85     15.99 o
   1  15   2      306.89      271.32     35.66 o
   2  15   2     3777.14     3856.90    124.48 o
   3  15   2     3121.64     3026.54    119.01 o
   4  15   2       20.80        3.06     26.84 o
   5  15   2      916.31      891.51     69.90 o
   6  15   2     4324.07     4568.84    168.58 o
   7  15   2        1.99       19.38     33.73 o
   8  15   2      504.56      517.38     54.71 o
   9  15   2       39.26       18.33     65.64 o
  -9  16   2       89.48       45.21     46.68 o
  -8  16   2     3094.75     3076.01    242.21 o
  -7  16   2      283.70      302.28     43.96 o
  -6  16   2     2384.87     2415.43    106.46 o
  -5  16   2      355.85      365.11     42.65 o
  -4  16   2      490.35      427.75     60.62 o
  -3  16   2     1280.53     1404.60     87.26 o
  -2  16   2     4664.57     4633.57    163.81 o
  -1  16   2     1177.92     1201.83     65.34 o
   0  16   2      729.16      747.11     50.31 o
   1  16   2      135.06      165.20     59.01 o
   2  16   2      516.43      608.30     60.67 o
   3  16   2     1607.07     1696.54    100.45 o
   4  16   2      709.18      813.04     70.85 o
   5  16   2     1567.29     1601.85    123.93 o
   6  16   2       43.80       58.22     84.04 o
   7  16   2      312.96      374.22    101.76 o
   8  16   2     1076.21     1183.14     91.36 o
  -9  17   2     1498.99     1622.74    211.49 o
  -8  17   2       13.46        9.45     43.32 o
  -7  17   2       11.41        0.69     34.65 o
  -6  17   2     1608.03     1748.07     88.88 o
  -5  17   2      498.70      500.98     84.57 o
  -4  17   2     1286.93     1337.42     73.72 o
  -3  17   2     3662.59     3964.96    148.48 o
  -2  17   2        5.35       15.40     33.85 o
  -1  17   2      338.97      338.46     50.54 o
   0  17   2     1034.55      934.80     87.20 o
   1  17   2       43.83       32.99     37.73 o
   2  17   2     1687.46     1877.47    143.09 o
   3  17   2     3789.51     4066.43    318.21 o
   4  17   2      758.51      710.20     69.95 o
   5  17   2     3783.70     3750.14    180.78 o
   6  17   2      541.11      438.92     63.74 o
   7  17   2      246.63      270.10     70.79 o
   8  17   2      146.62      191.45     55.19 o
  -8  18   2     2340.96     2862.79    178.49 o
  -7  18   2      231.93      227.09     46.00 o
  -6  18   2      718.37      816.22     63.21 o
  -5  18   2      194.57      183.77     40.78 o
  -4  18   2        7.22       13.03     37.17 o
  -3  18   2     2078.08     2087.65    117.22 o
  -2  18   2     4453.57     4679.71    285.72 o
  -1  18   2     1157.77     1365.64     90.90 o
   0  18   2       88.29       51.12     41.95 o
   1  18   2     1662.17     1779.70    107.29 o
   2  18   2      571.15      563.80     91.54 o
   3  18   2      587.11      620.74     89.55 o
   4  18   2     6388.22     6580.01    282.37 o
   5  18   2      531.76      690.77     73.71 o
   6  18   2      342.80      323.69     61.93 o
   7  18   2        0.39      -12.76     47.41 o
  -7  19   2       68.93       27.97     63.25 o
  -6  19   2      148.58      170.27    107.66 o
  -5  19   2       49.81       74.34     44.52 o
  -4  19   2       54.06       25.31     54.99 o
  -3  19   2     1938.37     1866.02    112.66 o
  -2  19   2      454.51      466.89     60.91 o
  -1  19   2     1470.05     1627.88    104.17 o
   0  19   2       18.28        9.18     42.33 o
   1  19   2      228.58      257.66     69.66 o
   2  19   2       60.65      -20.74     43.31 o
   3  19   2     2430.73     2618.13    145.27 o
   4  19   2      221.71      315.25     74.48 o
   5  19   2     5454.36     5679.96    254.85 o
   6  19   2      907.23      938.77     87.66 o
  -6  20   2      131.32      103.39     52.24 o
  -5  20   2       60.79      -34.76     43.89 o
  -4  20   2      456.66      468.99     65.30 o
  -3  20   2      181.33      163.50     51.61 o
  -2  20   2     3605.44     3491.37    172.46 o
  -1  20   2      411.48      436.02     71.47 o
   0  20   2      240.88      470.68    134.11 o
   1  20   2       62.80      123.22     52.57 o
   2  20   2      168.05      104.25     52.02 o
   3  20   2       38.32      123.82     67.20 o
   4  20   2     5746.47     6286.39    280.15 o
   5  20   2      109.44      117.11     55.40 o
  -5  21   2        9.49      -14.37     46.87 o
  -4  21   2     1019.28     1010.82    169.50 o
  -3  21   2     1710.77     1843.67    118.00 o
  -2  21   2       95.82      110.35     54.58 o
  -1  21   2     1537.53     1610.24    109.91 o
   0  21   2       24.53       57.09     51.74 o
   1  21   2       37.80       16.97     49.67 o
   2  21   2     2635.34     2643.60    154.61 o
   3  21   2     2048.50     2239.18    139.15 o
   4  21   2        5.37       -7.55     52.43 o
  -3  22   2     1843.76     1852.46    124.45 o
  -2  22   2     2853.68     2950.80    163.40 o
  -1  22   2      542.68      614.58     85.93 o
   0  22   2        4.94      -20.73     48.41 o
   1  22   2      191.06      222.77     82.60 o
   2  22   2       57.04      110.51     55.99 o
   3  22   2      381.42      364.97     74.93 o
 -13   0   3      621.86      515.88     75.22 o
 -11   0   3      467.90      562.61     45.39 o
  -9   0   3     7030.89     7137.38    221.49 o
  -7   0   3       32.66       55.43     14.79 o
  -5   0   3      800.70     1110.99     35.79 o
  -3   0   3      267.10      194.16     10.52 o
  -1   0   3     2093.75     2292.27     74.53 o
   1   0   3     3116.43     3335.81    104.47 o
   3   0   3    40846.20    41054.55   1460.43 o
   5   0   3     1511.75     1666.50     54.93 o
   7   0   3      322.70      351.00     31.58 o
   9   0   3    19844.30    20360.70   1107.26 o
  11   0   3      221.84      168.04     51.14 o
 -13   1   3      388.81      489.05     52.00 o
 -12   1   3      725.71      798.33     43.42 o
 -11   1   3       17.65       62.75     19.82 o
 -10   1   3     9854.96    10464.95    223.60 o
  -9   1   3        3.65        3.90     14.15 o
  -8   1   3      575.95      624.87     27.15 o
  -7   1   3     4152.36     4202.46     82.43 o
  -6   1   3      131.82      120.14      9.02 o
  -5   1   3     4559.43     4778.29     80.73 o
  -4   1   3    15993.33    15624.50    230.48 o
  -3   1   3      171.34      202.14      9.52 o
  -2   1   3     5378.07     5306.60     91.46 o
  -1   1   3    11545.66    11935.49    225.09 o
   0   1   3     3227.64     3582.02     74.19 o
   1   1   3     1678.22     1725.66     37.03 o
   2   1   3    14475.29    15066.03    331.01 o
   3   1   3      245.72      268.90     16.55 o
   4   1   3    16827.38    16708.61    320.98 o
   5   1   3      787.65      752.16     24.56 o
   6   1   3       45.17       35.01      9.89 o
   7   1   3        7.90       17.32     12.02 o
   8   1   3     8883.67     9036.16    209.89 o
   9   1   3      345.19      279.67     34.53 o
  10   1   3     2052.94     2076.68     80.71 o
  11   1   3      880.94      890.07     56.62 o
  12   1   3       88.86       96.85     46.00 o
 -13   2   3       57.20       99.37     39.40 o
 -12   2   3        6.54       26.65     30.11 o
 -11   2   3      640.48      608.95     33.22 o
 -10   2   3       70.27       92.59     19.15 o
  -9   2   3     4034.47     4206.94     93.19 o
  -8   2   3     4039.51     4236.75     84.23 o
  -7   2   3       12.52       22.58      8.73 o
  -6   2   3      564.68      577.86     17.90 o
  -5   2   3     4714.42     4755.82     84.57 o
  -4   2   3     1164.39     1241.16     23.97 o
  -3   2   3    11824.66    11483.92    217.93 o
  -2   2   3     7383.52     7622.41    135.78 o
  -1   2   3     1233.93     1270.12     26.10 o
   0   2   3    48024.32    49807.75    967.63 o
   1   2   3    14128.62    14461.12    309.16 o
   2   2   3      222.91      252.03     13.16 o
   3   2   3    17849.04    17846.54    364.46 o
   4   2   3       75.76       60.34      8.82 o
   5   2   3       10.81       14.95      8.47 o
   6   2   3     4491.66     4656.60     99.67 o
   7   2   3      935.95      969.64     33.45 o
   8   2   3       10.36       31.45     18.90 o
   9   2   3     7831.00     8151.21    260.40 o
  10   2   3      399.32      477.44     41.92 o
  11   2   3      104.15      124.10     41.36 o
  12   2   3       97.59       37.33     43.86 o
 -13   3   3      162.74      186.79     34.96 o
 -12   3   3       17.11       36.40     26.35 o
 -11   3   3       39.06       48.09     19.45 o
 -10   3   3     2628.80     2601.46     70.67 o
  -9   3   3     2659.39     2850.05     63.33 o
  -8   3   3    10204.07    10455.21    189.28 o
  -7   3   3    15694.49    15887.89    268.09 o
  -6   3   3      361.91      402.83     14.05 o
  -5   3   3     7485.52     7445.19    131.59 o
  -4   3   3    14405.95    13868.40    265.54 o
  -3   3   3     1233.53     1341.66     33.94 o
  -2   3   3    21411.75    21435.51    399.34 o
  -1   3   3    23305.61    24604.06    434.96 o
   0   3   3     5634.77     6109.77    123.69 o
   1   3   3    25947.38    26266.77    523.12 o
   2   3   3     8525.54     8166.67    183.66 o
   3   3   3     1155.29     1117.60     34.06 o
   4   3   3     4654.32     4397.80     91.68 o
   5   3   3     1517.19     1437.32     37.61 o
   6   3   3        9.68       17.80     11.53 o
   7   3   3       98.33       93.75     15.63 o
   8   3   3     1138.33     1122.64     47.44 o
   9   3   3       12.30       21.33     24.00 o
  10   3   3     3318.48     3431.38    172.62 o
  11   3   3     2382.02     2497.99    158.60 o
  12   3   3       78.10       21.08     40.82 o
 -13   4   3      110.78      115.20     32.65 o
 -12   4   3      303.37      384.32     37.00 o
 -11   4   3     1396.43     1447.83     59.21 o
 -10   4   3      220.38      287.55     23.21 o
  -9   4   3     4847.94     5106.71    101.78 o
  -8   4   3     4306.81     4477.35     90.39 o
  -7   4   3     1838.08     1851.42     43.69 o
  -6   4   3      119.01      139.17     11.05 o
  -5   4   3     8635.43     8744.19    171.82 o
  -4   4   3     1412.66     1370.40     38.69 o
  -3   4   3    21407.96    20468.75    412.52 o
  -2   4   3     1311.51     1297.06     29.61 o
  -1   4   3      197.10      187.13     10.20 o
   0   4   3     3443.26     3645.57     78.17 o
   1   4   3    14637.44    14527.40    312.55 o
   2   4   3     1320.33     1249.14     33.05 o
   3   4   3     3028.13     2960.47     68.71 o
   4   4   3     9563.06     9607.90    200.50 o
   5   4   3      115.78      115.09     12.52 o
   6   4   3        2.57       10.24     11.71 o
   7   4   3     2726.09     2832.55     72.99 o
   8   4   3     2571.52     2618.53     99.82 o
   9   4   3       38.84       38.89     25.55 o
  10   4   3     4318.16     4595.44    198.46 o
  11   4   3      131.18      164.45     45.04 o
  12   4   3      254.70      169.13     49.39 o
 -13   5   3      563.35      562.47     48.67 o
 -12   5   3        6.50       20.66     25.64 o
 -11   5   3     3371.62     3487.67    116.21 o
 -10   5   3      202.27      170.84     21.52 o
  -9   5   3     3698.46     3731.20     90.81 o
  -8   5   3     6200.61     6523.79    159.95 o
  -7   5   3      829.21      825.48     28.57 o
  -6   5   3     4474.90     4303.38     88.34 o
  -5   5   3     9717.47     9522.50    235.10 o
  -4   5   3    10903.43    10830.60    240.47 o
  -3   5   3     2578.63     2534.81     62.68 o
  -2   5   3    20575.43    20733.32    439.17 o
  -1   5   3     7901.36     8122.38    162.66 o
   0   5   3    14529.40    15161.04    303.44 o
   1   5   3     4937.26     4892.38    111.68 o
   2   5   3     5170.91     5088.74    109.39 o
   3   5   3        2.58       13.95      6.43 o
   4   5   3      541.00      536.84     27.98 o
   5   5   3     3338.21     3326.31     78.23 o
   6   5   3      355.91      406.57     25.80 o
   7   5   3     5260.17     5160.08    143.00 o
   8   5   3      340.47      286.96     39.80 o
   9   5   3      187.53      211.70     44.64 o
  10   5   3      717.02      621.28     66.60 o
  11   5   3       51.50       51.04     39.18 o
 -13   6   3      623.91      721.53     80.05 o
 -12   6   3      297.40      379.42     36.93 o
 -11   6   3      519.75      555.56     40.44 o
 -10   6   3     2539.14     2524.19     72.52 o
  -9   6   3     2561.73     2518.80     65.89 o
  -8   6   3     1153.45     1207.65     36.63 o
  -7   6   3     6984.22     6906.78    166.59 o
  -6   6   3      395.16      357.55     16.72 o
  -5   6   3     4720.26     4757.85    150.96 o
  -4   6   3       40.86       72.38     13.02 o
  -3   6   3    18145.10    18457.26    365.48 o
  -2   6   3     1392.92     1286.57     35.46 o
  -1   6   3    16827.66    16562.91    325.23 o
   0   6   3      327.65      306.16     18.30 o
   1   6   3      404.26      332.36     16.90 o
   2   6   3     6390.33     6863.71    155.95 o
   3   6   3      718.47      670.68     26.05 o
   4   6   3     9886.38     9878.04    194.47 o
   5   6   3     4459.34     4422.01    102.41 o
   6   6   3      207.81      176.03     19.35 o
   7   6   3      713.67      759.12     39.55 o
   8   6   3     5085.40     5000.44    159.13 o
   9   6   3       82.64       75.16     35.89 o
  10   6   3     1717.91     1681.46     96.64 o
  11   6   3     1870.09     1774.29     98.99 o
 -13   7   3        7.86      -24.16     39.18 o
 -12   7   3     2316.86     2151.00     81.81 o
 -11   7   3     2606.48     2564.39    120.34 o
 -10   7   3      306.37      329.13     28.82 o
  -9   7   3      412.24      439.98     29.30 o
  -8   7   3      977.44     1005.44     50.77 o
  -7   7   3     2549.27     2549.02     66.27 o
  -6   7   3    19190.40    18412.46    431.80 o
  -5   7   3     3106.05     2981.57     77.57 o
  -4   7   3      228.44      261.83     17.36 o
  -3   7   3       78.68       49.11      9.99 o
  -2   7   3     1444.33     1716.14     45.25 o
  -1   7   3     3010.33     2811.21     62.40 o
   0   7   3    27941.49    26879.37    524.55 o
   1   7   3     1100.25     1153.52     30.98 o
   2   7   3     1752.88     1866.96     47.82 o
   3   7   3       15.69       31.75     10.17 o
   4   7   3       19.41        5.56      8.77 o
   5   7   3     5412.45     5191.45    118.35 o
   6   7   3     7872.39     7724.91    169.92 o
   7   7   3     5883.15     5947.09    162.32 o
   8   7   3     1366.98     1366.56     71.88 o
   9   7   3        8.41       16.73     34.09 o
  10   7   3       39.38       76.92     40.37 o
  11   7   3      151.36      133.07     44.12 o
 -12   8   3      820.05      832.82     60.80 o
 -11   8   3     1461.97     1464.17     85.73 o
 -10   8   3      462.46      494.26     42.51 o
  -9   8   3      212.27      186.94     20.77 o
  -8   8   3       18.41       19.30     21.93 o
  -7   8   3     2804.93     2860.98     77.87 o
  -6   8   3     4367.04     4375.54    120.03 o
  -5   8   3      762.18      767.97     26.06 o
  -4   8   3      772.77      821.41     28.73 o
  -3   8   3      543.09      538.47     22.50 o
  -2   8   3     2366.40     2174.69     55.94 o
  -1   8   3    20545.52    20502.74    436.71 o
   0   8   3       28.35       72.03      9.97 o
   1   8   3      700.43      768.18     25.74 o
   2   8   3      323.24      332.36     17.88 o
   3   8   3       92.99       85.03     12.67 o
   4   8   3     3034.79     3181.63     77.18 o
   5   8   3    13038.71    12567.06    264.24 o
   6   8   3      481.39      470.73     29.56 o
   7   8   3     1075.85      998.87     48.44 o
   8   8   3      385.93      327.64     36.37 o
   9   8   3      312.36      369.34     50.49 o
  10   8   3       32.03      -10.62     37.91 o
  11   8   3     2444.38     2559.68    130.30 o
 -12   9   3     3096.55     3097.82    138.26 o
 -11   9   3        5.88      -17.78     22.92 o
 -10   9   3      323.82      332.50     30.18 o
  -9   9   3     2583.64     2618.22    148.14 o
  -8   9   3      414.66      407.94     25.78 o
  -7   9   3     2481.55     2480.42     70.54 o
  -6   9   3    10625.70    10652.42    253.26 o
  -5   9   3      114.33      126.64     12.47 o
  -4   9   3     3398.97     3242.40     92.18 o
  -3   9   3       18.18       44.15     12.93 o
  -2   9   3       39.34       62.88     11.44 o
  -1   9   3     2067.91     2022.35     49.29 o
   0   9   3    29909.59    29657.55    546.32 o
   1   9   3     1141.63     1208.93     35.19 o
   2   9   3      488.20      511.82     22.49 o
   3   9   3     1310.56     1356.53     40.78 o
   4   9   3      781.68      752.13     30.52 o
   5   9   3      381.48      375.42     23.33 o
   6   9   3    13247.21    12636.29    294.81 o
   7   9   3      114.69       94.45     27.58 o
   8   9   3     1934.15     1983.81     83.56 o
   9   9   3       13.81       -7.11     35.09 o
  10   9   3     1057.14      980.87     76.33 o
  11   9   3      854.84      801.41     74.74 o
 -12  10   3        0.98        5.03     38.36 o
 -11  10   3     2513.75     2697.07    138.45 o
 -10  10   3      224.62      184.99     27.13 o
  -9  10   3      553.92      497.96     35.26 o
  -8  10   3      571.85      567.86     67.09 o
  -7  10   3     4617.55     4647.80    136.66 o
  -6  10   3      202.78      212.46     17.12 o
  -5  10   3     1800.61     1873.31     55.65 o
  -4  10   3      957.58      936.36     43.62 o
  -3  10   3     1616.44     1612.36     49.62 o
  -2  10   3     1741.47     1795.95     48.43 o
  -1  10   3     5078.23     4934.35    106.68 o
   0  10   3     1106.19     1062.92     32.91 o
   1  10   3     5999.16     6107.00    140.28 o
   2  10   3        0.67        8.06     11.21 o
   3  10   3       80.63      105.56     14.99 o
   4  10   3     1344.97     1316.67     41.62 o
   5  10   3    14665.45    14103.85    300.13 o
   6  10   3      150.22      204.79     26.33 o
   7  10   3    10906.55    10095.41    293.01 o
   8  10   3      467.65      401.54     40.86 o
   9  10   3      307.01      347.51     51.19 o
  10  10   3      596.03      540.53     62.25 o
 -12  11   3     2237.14     2309.72    205.73 o
 -11  11   3     1776.34     1888.26    109.94 o
 -10  11   3       50.80       62.47     77.23 o
  -9  11   3      111.37      150.04     81.69 o
  -8  11   3     2157.94     2201.03    108.49 o
  -7  11   3     1955.45     1866.23     63.47 o
  -6  11   3     2039.97     2202.10     81.07 o
  -5  11   3     1735.54     1752.57     54.27 o
  -4  11   3     1612.02     1565.60     49.30 o
  -3  11   3       30.21       45.71     15.16 o
  -2  11   3     1008.04      966.36     32.96 o
  -1  11   3     2898.18     2872.76     63.55 o
   0  11   3     9699.64     9423.22    182.08 o
   1  11   3      250.42      245.68     18.97 o
   2  11   3       99.49       91.65     15.68 o
   3  11   3      653.47      732.34     29.89 o
   4  11   3     1275.70     1165.97     53.50 o
   5  11   3     5078.10     4940.36    147.60 o
   6  11   3     8095.54     7545.43    185.32 o
   7  11   3       12.72       12.23     25.83 o
   8  11   3       14.60      -26.01     26.01 o
   9  11   3      102.94       76.36     41.12 o
  10  11   3      720.86      653.77     66.87 o
 -11  12   3      559.19      528.13     61.05 o
 -10  12   3      133.73      194.47     43.73 o
  -9  12   3       18.56       33.79     52.82 o
  -8  12   3       18.09       32.46     35.18 o
  -7  12   3     4994.07     4794.07    140.03 o
  -6  12   3     2501.18     2505.64     87.20 o
  -5  12   3     1996.96     1890.06     52.88 o
  -4  12   3      222.18      186.12     15.05 o
  -3  12   3      375.72      335.27     16.81 o
  -2  12   3      172.48      132.76     15.04 o
  -1  12   3     3920.03     3954.85     78.67 o
   0  12   3      587.18      635.40     23.20 o
   1  12   3     5737.83     5960.96    129.87 o
   2  12   3     1132.38     1146.83     40.90 o
   3  12   3      993.54     1086.54     48.83 o
   4  12   3     5563.85     5570.13    157.73 o
   5  12   3     1206.49     1215.91     47.61 o
   6  12   3      355.22      347.10     37.15 o
   7  12   3     3407.46     3337.11    208.52 o
   8  12   3      959.35      903.51     58.22 o
   9  12   3       51.65       90.94     42.80 o
  10  12   3      163.32      173.58     50.92 o
 -11  13   3     1075.90     1005.76     80.44 o
 -10  13   3      318.98      341.20     50.51 o
  -9  13   3      216.15      227.88     42.58 o
  -8  13   3     1948.24     1953.88    135.34 o
  -7  13   3      629.26      641.65     55.21 o
  -6  13   3     2805.05     2647.45     87.07 o
  -5  13   3     6677.03     6707.47    165.89 o
  -4  13   3     4288.67     4335.55    104.81 o
  -3  13   3      650.60      595.01     32.87 o
  -2  13   3     3249.26     3360.12    152.90 o
  -1  13   3    13769.99    13959.59    364.51 o
   0  13   3     3604.50     3596.24     80.47 o
   1  13   3     2443.14     2397.58     67.26 o
   2  13   3      559.22      583.67     29.88 o
   3  13   3       99.97      108.73     21.32 o
   4  13   3      593.14      605.35     40.26 o
   5  13   3     1351.20     1296.76     58.58 o
   6  13   3     5420.46     5132.28    204.53 o
   7  13   3     1229.55     1122.03     75.02 o
   8  13   3       47.40       42.86     30.85 o
   9  13   3      886.83      822.18     72.64 o
 -10  14   3     1509.41     1424.73     95.43 o
  -9  14   3     1132.76      995.77     76.15 o
  -8  14   3      519.76      520.43     73.00 o
  -7  14   3     3516.80     3537.96    133.26 o
  -6  14   3      317.55      305.89     27.61 o
  -5  14   3     2484.54     2442.55     83.27 o
  -4  14   3     2803.34     2651.83     88.68 o
  -3  14   3     1577.35     1642.93     46.80 o
  -2  14   3     5125.29     5194.95    125.96 o
  -1  14   3     9096.50     9277.82    244.48 o
   0  14   3     6062.77     6085.27    158.50 o
   1  14   3     4120.11     4153.31    128.17 o
   2  14   3      490.47      468.38     28.75 o
   3  14   3     1550.42     1521.32     58.26 o
   4  14   3     1351.54     1417.04     62.62 o
   5  14   3      821.35      814.29     67.01 o
   6  14   3      344.51      324.49     41.14 o
   7  14   3        5.50      -18.38     28.80 o
   8  14   3      292.58      311.24     43.61 o
   9  14   3      549.04      638.98    103.03 o
 -10  15   3     3398.14     3449.46    170.58 o
  -9  15   3      553.54      624.84     64.92 o
  -8  15   3       76.90       55.81     68.76 o
  -7  15   3     1521.92     1555.55     78.84 o
  -6  15   3     3251.16     3315.96    127.46 o
  -5  15   3     4152.78     4139.42    211.17 o
  -4  15   3     8390.05     8326.92    260.23 o
  -3  15   3      160.15      168.68     28.19 o
  -2  15   3     5145.75     5538.94    144.03 o
  -1  15   3      810.68      912.11     49.58 o
   0  15   3     1335.63     1499.99     90.16 o
   1  15   3     4908.04     4825.71    147.70 o
   2  15   3       88.09      135.98     32.18 o
   3  15   3      421.74      486.78     60.99 o
   4  15   3     1177.07     1324.30     89.19 o
   5  15   3      509.12      501.42     59.24 o
   6  15   3       13.31       -5.79     38.83 o
   7  15   3      640.43      714.38     72.80 o
   8  15   3      218.05      234.31     56.25 o
   9  15   3       37.25       -8.25     54.51 o
  -9  16   3     1417.67     1431.15     97.13 o
  -8  16   3     4284.04     4463.33    394.21 o
  -7  16   3     1500.26     1506.92     79.69 o
  -6  16   3      228.91      112.26     32.96 o
  -5  16   3     3487.04     3506.11    134.44 o
  -4  16   3     1623.80     1648.47     67.81 o
  -3  16   3      842.09      794.67     75.05 o
  -2  16   3     3898.91     3795.34    177.44 o
  -1  16   3      622.61      691.06     43.34 o
   0  16   3       53.43       57.01     27.52 o
   1  16   3     1208.64     1360.15     73.22 o
   2  16   3     2518.46     2524.03    130.61 o
   3  16   3     2141.24     2200.58    120.81 o
   4  16   3      368.74      368.62     56.40 o
   5  16   3       95.61       97.46     44.78 o
   6  16   3       41.41      -24.54     45.07 o
   7  16   3       61.24      -31.44     65.03 o
   8  16   3      806.30      824.05     81.03 o
  -9  17   3      560.51      618.32     69.40 o
  -8  17   3       49.53       97.23     45.86 o
  -7  17   3      548.55      591.70     63.75 o
  -6  17   3       73.97       23.55     33.58 o
  -5  17   3       32.71       10.71     31.23 o
  -4  17   3     2785.33     2832.20    117.40 o
  -3  17   3      406.01      476.52     38.76 o
  -2  17   3     2883.73     2795.77    127.69 o
  -1  17   3       78.70      151.05     55.61 o
   0  17   3      144.18      201.63     36.98 o
   1  17   3     1944.74     2039.08    150.45 o
   2  17   3     1802.62     1806.07    109.38 o
   3  17   3        5.90        4.12     40.34 o
   4  17   3     5540.75     5535.09    242.04 o
   5  17   3      111.12      103.32     47.31 o
   6  17   3       47.90       35.38     46.22 o
   7  17   3      950.39     1107.69     92.54 o
  -8  18   3     1535.82     1612.74    108.34 o
  -7  18   3      166.30      211.79     79.81 o
  -6  18   3      220.50      170.40     41.47 o
  -5  18   3      587.98      622.25     55.26 o
  -4  18   3       28.13      -16.12     30.71 o
  -3  18   3     1045.77     1090.69     79.45 o
  -2  18   3        7.75      -11.02     36.76 o
  -1  18   3      171.37      214.14     51.24 o
   0  18   3      511.76      511.08     62.08 o
   1  18   3     2412.00     2589.24    138.20 o
   2  18   3     1600.94     1749.17    205.44 o
   3  18   3     4532.99     4981.39    226.29 o
   4  18   3      306.44      229.50     55.18 o
   5  18   3      158.63       60.07     46.76 o
   6  18   3      185.46      136.46     59.85 o
   7  18   3     1156.93     1110.08     97.36 o
  -7  19   3      210.00      191.64     62.82 o
  -6  19   3      559.82      534.83     65.17 o
  -5  19   3      208.87      174.13     50.05 o
  -4  19   3     1554.31     1744.69    106.35 o
  -3  19   3      375.06      356.82     55.82 o
  -2  19   3      446.39      418.00     59.80 o
  -1  19   3      479.06      413.72     59.50 o
   0  19   3     1804.50     1833.16    113.57 o
   1  19   3        0.30       24.89     45.50 o
   2  19   3     4831.83     4953.92    226.39 o
   3  19   3        3.57       42.54     49.64 o
   4  19   3     2193.56     2138.89    130.95 o
   5  19   3      264.20      293.82     63.25 o
   6  19   3      378.20      338.31     67.18 o
  -6  20   3      395.70      364.83     62.17 o
  -5  20   3        2.81       65.03     48.58 o
  -4  20   3       17.66        3.74     44.75 o
  -3  20   3     3882.67     4038.59    192.22 o
  -2  20   3       16.76       22.82     46.41 o
  -1  20   3      305.49      365.32     62.16 o
   0  20   3       76.77       79.08     49.78 o
   1  20   3      619.58      788.91     79.68 o
   2  20   3        6.26       18.13     46.63 o
   3  20   3     4294.41     4543.06    218.02 o
   4  20   3        5.14      -47.81     49.04 o
   5  20   3      293.54      288.90     66.54 o
  -5  21   3      139.09      133.71     87.92 o
  -4  21   3     1702.77     1785.06    152.55 o
  -3  21   3      129.78      119.59     52.50 o
  -2  21   3      522.60      522.01     76.58 o
  -1  21   3      168.17      144.35     98.90 o
   0  21   3      127.90      100.72     53.71 o
   1  21   3     1020.80     1072.21     96.08 o
   2  21   3     3465.65     3803.46    195.65 o
   3  21   3     1160.19     1469.37    125.78 o
   4  21   3      411.02      522.83     78.69 o
  -3  22   3     4695.84     4756.84    225.82 o
  -2  22   3       14.18      -21.51    114.08 o
  -1  22   3      143.56      130.18     70.68 o
   0  22   3      242.89      300.79    123.60 o
   1  22   3        0.56        8.10     56.18 o
   2  22   3      836.13      774.86     92.08 o
 -12   0   4     3670.12     3932.50    160.04 o
 -10   0   4    10485.96    10944.34    386.98 o
  -8   0   4      533.90      554.92     34.31 o
  -6   0   4     4775.04     4763.57    133.69 o
  -4   0   4    24432.05    23918.52    517.34 o
  -2   0   4    25959.41    26520.26    640.60 o
   0   0   4     3678.02     3484.74    109.57 o
   2   0   4    25422.35    25039.04    896.39 o
   4   0   4     4719.65     4784.34    139.80 o
   6   0   4     4639.75     4748.97    132.93 o
   8   0   4    18539.78    19181.04    656.61 o
  10   0   4     1685.23     1722.83    154.27 o
 -13   1   4      797.42      797.56     79.53 o
 -12   1   4     2535.79     2582.42     83.43 o
 -11   1   4     5899.89     6243.97    143.44 o
 -10   1   4     1429.02     1576.44     81.84 o
  -9   1   4     8360.52     8518.71    215.49 o
  -8   1   4        6.01       14.11     11.13 o
  -7   1   4      289.91      319.47     16.52 o
  -6   1   4     1354.09     1419.77     32.99 o
  -5   1   4     9504.18     9268.13    139.72 o
  -4   1   4      871.67      925.90     21.55 o
  -3   1   4    15906.33    16558.28    268.31 o
  -2   1   4     2049.30     2008.58     37.85 o
  -1   1   4      871.94      933.91     24.76 o
   0   1   4     5395.12     5682.64    121.89 o
   1   1   4    10878.89    11127.72    241.59 o
   2   1   4      462.20      559.84     21.22 o
   3   1   4     1861.23     1705.24     47.58 o
   4   1   4      334.28      348.00     16.41 o
   5   1   4     4192.71     4453.90     95.28 o
   6   1   4     6133.81     6200.46    118.92 o
   7   1   4     4056.54     4176.21     91.89 o
   8   1   4      152.35      167.09     24.89 o
   9   1   4     3115.30     3211.46    145.56 o
  10   1   4        9.09        6.28     27.45 o
  11   1   4      575.12      544.07     53.82 o
 -13   2   4      411.28      389.69     43.85 o
 -12   2   4     1537.93     1726.22     63.97 o
 -11   2   4      387.34      375.35     27.80 o
 -10   2   4     2896.84     3031.95     86.08 o
  -9   2   4      408.55      469.86     27.42 o
  -8   2   4     1537.39     1510.05     43.98 o
  -7   2   4       52.60       42.60      7.86 o
  -6   2   4     7953.43     8044.37    139.87 o
  -5   2   4    11320.79    11924.10    191.98 o
  -4   2   4    15830.16    15656.92    280.94 o
  -3   2   4      340.44      350.89     10.94 o
  -2   2   4       22.62       40.43      6.79 o
  -1   2   4     1118.79     1218.48     32.35 o
   0   2   4     2412.51     2392.96     52.88 o
   1   2   4    12857.61    14455.57    310.97 o
   2   2   4    23139.40    22681.29    533.71 o
   3   2   4      564.84      545.62     27.62 o
   4   2   4      311.95      353.61     18.15 o
   5   2   4      801.53      861.15     28.02 o
   6   2   4      659.74      684.28     27.07 o
   7   2   4    10707.95    10985.40    243.87 o
   8   2   4     8474.75     8716.49    215.66 o
   9   2   4      577.81      589.74     42.69 o
  10   2   4      351.04      351.79     38.93 o
  11   2   4      154.68      136.61     40.81 o
 -13   3   4      157.26      191.92     54.88 o
 -12   3   4     3968.36     4018.45    126.44 o
 -11   3   4     7598.52     7570.83    169.60 o
 -10   3   4     6494.40     6550.90    159.11 o
  -9   3   4       57.50       59.92     15.96 o
  -8   3   4     2150.67     2268.84     68.20 o
  -7   3   4      214.20      221.63     12.73 o
  -6   3   4     3507.40     3482.92     62.27 o
  -5   3   4    17888.86    17675.57    277.76 o
  -4   3   4     2537.85     2656.59     48.60 o
  -3   3   4     2230.30     1965.97     40.10 o
  -2   3   4     1916.80     1918.74     38.32 o
  -1   3   4     2349.22     2434.78     51.76 o
   0   3   4    12605.09    13528.32    290.70 o
   1   3   4    12430.23    12378.93    267.35 o
   2   3   4     4643.48     5232.89    132.01 o
   3   3   4     9130.41     9103.69    204.43 o
   4   3   4      196.22      200.19     14.77 o
   5   3   4     1202.04     1215.44     35.03 o
   6   3   4    11945.64    11881.89    236.02 o
   7   3   4     6814.23     6904.37    155.19 o
   8   3   4       69.48       91.13     22.00 o
   9   3   4     1224.22     1256.73     59.10 o
  10   3   4      418.75      378.91     40.22 o
  11   3   4      153.65      145.05     39.44 o
 -13   4   4      224.65      270.04     40.84 o
 -12   4   4       19.04       58.89     28.14 o
 -11   4   4       46.73       53.32     20.56 o
 -10   4   4        9.12       30.90     20.52 o
  -9   4   4     1241.50     1241.91     42.45 o
  -8   4   4        1.90        8.14     12.18 o
  -7   4   4     1204.81     1220.04     31.76 o
  -6   4   4     3186.23     3098.20     66.12 o
  -5   4   4      281.21      329.98     18.59 o
  -4   4   4      299.04      210.18     13.46 o
  -3   4   4    19082.42    19270.32    326.91 o
  -2   4   4    14114.71    13881.20    262.45 o
  -1   4   4     5662.51     5802.08    131.13 o
   0   4   4     1679.82     1621.48     40.09 o
   1   4   4    11833.52    12445.36    252.69 o
   2   4   4    10506.18    10173.22    227.50 o
   3   4   4    13860.81    13912.90    333.86 o
   4   4   4     7414.86     7626.20    175.17 o
   5   4   4     3183.04     3116.56     75.55 o
   6   4   4       13.58       36.68     14.98 o
   7   4   4     5339.41     5353.46    140.28 o
   8   4   4     2961.45     2976.87    107.09 o
   9   4   4     3403.85     3500.01    170.37 o
  10   4   4        0.73      -17.87     30.48 o
  11   4   4       32.99       33.08     39.05 o
 -13   5   4       26.06       44.32     40.24 o
 -12   5   4      450.21      438.36     39.42 o
 -11   5   4       59.80       68.44     22.90 o
 -10   5   4       75.97       79.75     22.08 o
  -9   5   4      325.22      297.59     23.19 o
  -8   5   4     4412.77     4443.23    104.10 o
  -7   5   4     1365.53     1384.23     38.18 o
  -6   5   4     5732.70     5381.66    155.48 o
  -5   5   4     4209.47     4138.39    100.14 o
  -4   5   4       21.41       41.54     12.28 o
  -3   5   4     1661.02     1460.48     34.13 o
  -2   5   4     4504.45     4508.26    115.57 o
  -1   5   4     8068.73     8004.26    163.98 o
   0   5   4      306.27      245.47     14.85 o
   1   5   4    10729.94    11127.41    242.79 o
   2   5   4     2760.84     3198.71     73.60 o
   3   5   4     9192.73     9494.83    215.21 o
   4   5   4      780.11      840.13     32.01 o
   5   5   4       28.25       33.24     11.83 o
   6   5   4      156.86      137.88     18.99 o
   7   5   4     1789.00     1791.80     66.53 o
   8   5   4       42.09       84.44     28.46 o
   9   5   4       58.31       45.01     36.95 o
  10   5   4      531.80      544.73     51.50 o
  11   5   4       11.98        8.87     40.38 o
 -13   6   4      133.11      138.26     54.60 o
 -12   6   4      186.04      178.47     33.80 o
 -11   6   4     1151.73     1109.13     50.35 o
 -10   6   4     1211.60     1202.93     54.45 o
  -9   6   4      500.73      538.86     27.47 o
  -8   6   4       92.79      113.44     14.84 o
  -7   6   4     3340.88     3167.37    102.95 o
  -6   6   4      684.26      637.29     57.58 o
  -5   6   4     6392.31     6600.64    186.72 o
  -4   6   4     3348.24     3055.78     78.64 o
  -3   6   4    15905.44    15475.20    331.50 o
  -2   6   4    14353.08    14482.45    311.18 o
  -1   6   4    12094.06    11577.16    249.82 o
   0   6   4     8298.83     8431.40    174.61 o
   1   6   4      312.49      322.73     16.84 o
   2   6   4      715.97      637.74     23.11 o
   3   6   4    11611.28    10892.14    228.74 o
   4   6   4     4044.45     3978.98     92.78 o
   5   6   4      807.72      810.97     33.81 o
   6   6   4     1325.27     1353.56     47.83 o
   7   6   4     1030.51      961.77     52.64 o
   8   6   4       15.80       -2.93     23.84 o
   9   6   4     2038.92     1877.96    119.30 o
  10   6   4       69.86      116.27     40.24 o
  11   6   4       81.95       85.25     43.70 o
 -12   7   4       13.89        1.90     25.48 o
 -11   7   4     1529.57     1467.46     59.32 o
 -10   7   4      213.67      199.18     29.41 o
  -9   7   4     2732.43     2781.76     92.79 o
  -8   7   4     1225.05     1220.75     49.59 o
  -7   7   4    12639.18    12584.53    375.13 o
  -6   7   4     8083.32     8406.17    454.31 o
  -5   7   4       45.98       48.45     13.45 o
  -4   7   4      278.53      319.11     15.83 o
  -3   7   4     1935.18     1917.31     50.38 o
  -2   7   4      925.63      845.81     28.49 o
  -1   7   4    10463.82     9771.57    230.87 o
   0   7   4     3833.93     4038.62     89.44 o
   1   7   4      566.45      485.89     19.23 o
   2   7   4     5246.30     5400.25    126.88 o
   3   7   4      724.57      755.79     39.13 o
   4   7   4     1266.82     1210.84     39.06 o
   5   7   4    10534.69    10356.60    221.72 o
   6   7   4      743.11      728.76     34.51 o
   7   7   4        9.19        6.90     23.01 o
   8   7   4      538.05      494.84     48.70 o
   9   7   4     1184.00     1230.05     81.19 o
  10   7   4      287.24      325.91     54.83 o
  11   7   4     3545.67     3261.40    140.60 o
 -12   8   4      941.48     1038.57     69.61 o
 -11   8   4       40.44       23.53     21.74 o
 -10   8   4     2149.22     2113.41    115.63 o
  -9   8   4       44.16       41.21     17.91 o
  -8   8   4     7029.42     7169.69    225.43 o
  -7   8   4      125.47      130.95     12.88 o
  -6   8   4      466.35      566.26     94.41 o
  -5   8   4     2551.04     2449.40    157.42 o
  -4   8   4     2392.41     2377.45     62.62 o
  -3   8   4       43.59       55.68     10.88 o
  -2   8   4     5367.92     5188.32    120.11 o
  -1   8   4      211.52      250.16     21.08 o
   0   8   4     4794.72     4879.18    112.23 o
   1   8   4      466.51      578.79     21.67 o
   2   8   4      981.73     1003.85     33.08 o
   3   8   4     3107.33     3248.14     78.33 o
   4   8   4     7067.80     6878.86    163.25 o
   5   8   4     1394.06     1339.49     43.92 o
   6   8   4    12968.81    12136.46    311.76 o
   7   8   4       87.25       69.82     27.29 o
   8   8   4     1436.79     1358.91     67.86 o
   9   8   4      478.73      481.65     57.04 o
  10   8   4     3793.36     3696.72    163.76 o
 -12   9   4      411.21      361.81     65.17 o
 -11   9   4       30.11       37.27     35.02 o
 -10   9   4      603.70      534.51     33.59 o
  -9   9   4     6096.56     5960.68    188.65 o
  -8   9   4      498.67      537.10     59.31 o
  -7   9   4    14540.39    14240.39    366.93 o
  -6   9   4     1071.76     1069.74     34.89 o
  -5   9   4      176.39      167.56     23.11 o
  -4   9   4      992.12      962.55     31.59 o
  -3   9   4     1728.86     1881.65     56.14 o
  -2   9   4        2.59       23.15     11.15 o
  -1   9   4     8594.67     8703.90    193.25 o
   0   9   4      491.84      503.75     21.20 o
   1   9   4       50.84       45.19     11.16 o
   2   9   4      677.75      648.48     26.48 o
   3   9   4       22.20       34.27     11.91 o
   4   9   4     3379.95     3348.26     89.46 o
   5   9   4    12696.36    12597.33    267.45 o
   6   9   4     1689.71     1583.67    100.00 o
   7   9   4      386.94      390.37     38.32 o
   8   9   4      590.82      511.40     45.57 o
   9   9   4     2442.69     2219.67    132.80 o
  10   9   4      315.91      324.07     57.12 o
 -12  10   4     1168.68     1192.14    113.53 o
 -11  10   4      125.44      160.62     37.42 o
 -10  10   4      880.00      835.81     70.10 o
  -9  10   4      329.65      331.85     39.06 o
  -8  10   4    12667.16    12534.64    375.16 o
  -7  10   4      825.78      919.63     34.51 o
  -6  10   4     1074.40     1120.27     45.17 o
  -5  10   4      631.61      627.09     28.79 o
  -4  10   4      266.11      219.82     17.77 o
  -3  10   4     1680.31     1512.99     49.01 o
  -2  10   4    17987.37    17836.76    385.22 o
  -1  10   4     4325.66     4298.43     95.39 o
   0  10   4      974.69     1003.23     32.23 o
   1  10   4      648.46      738.56     30.01 o
   2  10   4     4361.18     4290.04     99.73 o
   3  10   4      898.10      857.25     32.96 o
   4  10   4    15444.28    15540.67    324.05 o
   5  10   4       94.76      102.38     20.38 o
   6  10   4     4972.26     4693.75    137.68 o
   7  10   4      117.81      117.68     30.18 o
   8  10   4      493.31      478.15     53.39 o
   9  10   4        0.58        1.93     37.67 o
  10  10   4     5284.40     5159.29    210.02 o
 -11  11   4     1117.21     1221.89     82.78 o
 -10  11   4       32.08       21.41     19.73 o
  -9  11   4     2018.20     1854.19     96.23 o
  -8  11   4      895.37      906.62     42.75 o
  -7  11   4     9323.37     9325.41    247.97 o
  -6  11   4     4920.24     4891.79    184.27 o
  -5  11   4       30.54       26.92     13.36 o
  -4  11   4      440.68      466.90     27.37 o
  -3  11   4      497.07      562.15     40.71 o
  -2  11   4      586.90      519.56     30.82 o
  -1  11   4     5741.17     5561.68    112.82 o
   0  11   4       33.42       52.14     12.82 o
   1  11   4      140.45      138.68     17.36 o
   2  11   4     2343.94     2406.95     67.42 o
   3  11   4     1825.15     1900.59     54.99 o
   4  11   4      345.04      344.55     22.61 o
   5  11   4     3968.18     3937.91    107.35 o
   6  11   4     3426.88     3219.08     93.44 o
   7  11   4     1616.09     1538.40     73.12 o
   8  11   4      646.33      605.25     68.68 o
   9  11   4      393.72      350.42     66.56 o
  10  11   4      247.11      253.56     75.56 o
 -11  12   4       14.82       68.72     36.81 o
 -10  12   4       30.32       75.59     33.85 o
  -9  12   4      524.22      458.87     45.90 o
  -8  12   4     2933.15     2948.23    135.79 o
  -7  12   4      181.30      249.10     24.10 o
  -6  12   4     4868.64     4833.37    137.46 o
  -5  12   4      112.22      123.77     16.96 o
  -4  12   4      791.50      773.78     30.61 o
  -3  12   4      526.81      487.85     25.04 o
  -2  12   4    11360.64    11223.38    343.04 o
  -1  12   4      502.37      511.87     23.61 o
   0  12   4     1437.34     1453.15     43.46 o
   1  12   4       14.91       11.08     15.87 o
   2  12   4       13.27       21.09     15.26 o
   3  12   4     5730.08     5483.24    126.30 o
   4  12   4     6844.84     6646.16    266.20 o
   5  12   4     1094.96     1126.24     58.56 o
   6  12   4      258.49      336.94     38.84 o
   7  12   4       40.39      100.38     33.38 o
   8  12   4      597.50      640.70     83.67 o
   9  12   4      797.21      695.57     69.79 o
 -11  13   4       84.46       79.52     45.17 o
 -10  13   4     1178.70     1136.77     78.67 o
  -9  13   4       43.34       85.62     34.49 o
  -8  13   4        6.76      -14.73     27.48 o
  -7  13   4     1908.74     1806.05     79.94 o
  -6  13   4     7742.19     7435.06    261.61 o
  -5  13   4      676.00      601.17     49.80 o
  -4  13   4       11.66       23.72     13.67 o
  -3  13   4     2869.31     2724.72     78.05 o
  -2  13   4      351.94      314.49     40.87 o
  -1  13   4    13131.41    13212.63    321.74 o
   0  13   4     1134.78     1100.42     45.67 o
   1  13   4       23.16       49.82     18.79 o
   2  13   4      444.17      444.04     28.08 o
   3  13   4     5023.86     5079.03    139.82 o
   4  13   4     3386.79     3215.43    121.27 o
   5  13   4     1959.87     1927.12     69.46 o
   6  13   4     1073.10     1009.23     63.61 o
   7  13   4       38.94       43.88     31.53 o
   8  13   4      346.04      348.96     44.60 o
   9  13   4      176.15      209.76     64.21 o
 -10  14   4       50.68       45.56     48.58 o
  -9  14   4      224.84      258.51     41.32 o
  -8  14   4       21.07       55.72     32.97 o
  -7  14   4     2799.19     2616.30    251.52 o
  -6  14   4     3001.47     2859.47    137.54 o
  -5  14   4       22.69       31.12     17.91 o
  -4  14   4     1022.03     1089.62     48.29 o
  -3  14   4      463.93      485.73     32.75 o
  -2  14   4      352.57      370.63     30.77 o
  -1  14   4       14.93       35.34     17.65 o
   0  14   4     6078.39     6600.12    221.98 o
   1  14   4     2180.55     2100.11     71.33 o
   2  14   4     6588.49     6760.80    200.15 o
   3  14   4     5754.08     6050.36    209.81 o
   4  14   4      453.59      472.65     45.18 o
   5  14   4       52.34       23.24     33.04 o
   6  14   4      237.44      276.82     52.05 o
   7  14   4     2105.58     2166.30    157.64 o
   8  14   4      797.21      810.61     84.09 o
 -10  15   4     1243.60     1188.62     84.08 o
  -9  15   4      225.40      278.13     46.64 o
  -8  15   4       79.40      106.30     36.11 o
  -7  15   4       66.47       68.36     22.98 o
  -6  15   4      624.75      602.34     37.00 o
  -5  15   4      555.15      578.00     36.66 o
  -4  15   4      433.50      469.06     31.51 o
  -3  15   4     3207.74     3275.71    106.60 o
  -2  15   4      400.76      482.08     35.81 o
  -1  15   4     2080.55     2229.57     84.27 o
   0  15   4     4345.19     4294.37    134.87 o
   1  15   4     1909.58     1981.66     70.32 o
   2  15   4      141.46      126.05     29.12 o
   3  15   4     1276.81     1259.42     71.48 o
   4  15   4     1453.71     1531.41    201.13 o
   5  15   4     2994.58     3090.49    154.79 o
   6  15   4     3022.89     2907.72    151.38 o
   7  15   4        0.82      -11.12     37.02 o
   8  15   4       62.35      129.26     46.22 o
  -9  16   4     2551.72     2552.52    275.50 o
  -8  16   4      138.99      128.35     41.19 o
  -7  16   4      226.03      177.05     42.50 o
  -6  16   4     1590.17     1387.28     61.13 o
  -5  16   4       15.34       -5.74     20.79 o
  -4  16   4     3882.49     3843.92    186.17 o
  -3  16   4     4110.72     4292.93    120.85 o
  -2  16   4       59.07       98.37     31.11 o
  -1  16   4      570.13      642.07     42.85 o
   0  16   4     3369.35     3299.09    165.64 o
   1  16   4     3924.71     3882.21    149.86 o
   2  16   4     3658.03     3902.14    163.68 o
   3  16   4      808.74      740.79     70.67 o
   4  16   4       61.82       81.20     44.59 o
   5  16   4     2309.22     2373.82    133.94 o
   6  16   4      195.32      209.60     53.88 o
   7  16   4     1824.21     1705.40    113.14 o
  -9  17   4     1287.48     1251.16    240.58 o
  -8  17   4      355.53      458.46     58.72 o
  -7  17   4      219.14      159.53     43.78 o
  -6  17   4      113.68      113.52     36.20 o
  -5  17   4     2704.01     2655.32    134.90 o
  -4  17   4     2032.53     1928.82    108.86 o
  -3  17   4     2822.25     2817.76     89.78 o
  -2  17   4      661.25      651.34     71.71 o
  -1  17   4       26.36       44.38     30.54 o
   0  17   4     1694.54     1675.33     84.88 o
   1  17   4     5403.68     5763.09    249.18 o
   2  17   4      205.40      157.60     48.89 o
   3  17   4      229.32      328.40     56.87 o
   4  17   4       18.60       -8.63     52.35 o
   5  17   4      698.63      701.33     76.27 o
   6  17   4     1520.12     1477.40    105.91 o
   7  17   4      837.09      971.27    122.37 o
  -8  18   4     1944.44     1839.49    112.30 o
  -7  18   4      474.51      386.91     95.60 o
  -6  18   4     1016.01     1129.20    127.29 o
  -5  18   4     1565.15     1561.75    169.41 o
  -4  18   4     1666.27     1692.98     91.61 o
  -3  18   4     1178.80     1123.94     79.35 o
  -2  18   4       35.98       66.36     32.12 o
  -1  18   4      176.65      135.74     36.80 o
   0  18   4       39.01        0.76     38.60 o
   1  18   4       84.81       84.64     45.70 o
   2  18   4     3287.27     3413.01    171.75 o
   3  18   4       87.75      139.03     49.60 o
   4  18   4      163.03      195.83     55.31 o
   5  18   4      705.83      613.21     75.34 o
   6  18   4     1196.94     1050.37     94.88 o
  -7  19   4       51.94      -19.16     71.69 o
  -6  19   4       29.47       11.09     51.88 o
  -5  19   4     3941.74     3823.81    180.37 o
  -4  19   4      461.42      529.59     62.80 o
  -3  19   4      272.34      238.00     51.38 o
  -2  19   4        6.89       -8.30     39.83 o
  -1  19   4      102.07      160.25     50.93 o
   0  19   4     1165.04     1314.99     96.28 o
   1  19   4     1397.21     1682.80    293.65 o
   2  19   4      242.99      261.68     59.76 o
   3  19   4     1401.93     1585.31    110.88 o
   4  19   4      227.14      207.81     58.87 o
   5  19   4       55.67       40.02     55.24 o
  -6  20   4     1143.99      988.61    105.71 o
  -5  20   4     1283.37     1218.15    146.03 o
  -4  20   4     2004.45     2103.60    123.05 o
  -3  20   4     1054.57     1100.34     87.71 o
  -2  20   4      351.35      319.10     59.68 o
  -1  20   4      419.66      415.80     65.54 o
   0  20   4       15.57      -28.13     43.72 o
   1  20   4      867.71      708.31     79.41 o
   2  20   4     2902.42     2863.44    156.92 o
   3  20   4      604.00      531.50     74.94 o
   4  20   4       15.84      -35.02     49.85 o
  -4  21   4      707.78      605.10     71.62 o
  -3  21   4       81.11       -9.55     47.86 o
  -2  21   4      276.43      315.24     70.79 o
  -1  21   4       22.17      -30.81     45.47 o
   0  21   4      565.12      655.99     79.25 o
   1  21   4     1608.31     1615.95    116.00 o
   2  21   4      210.43      106.39    113.21 o
   3  21   4     1798.74     1902.92    189.61 o
  -2  22   4      266.83      261.84     63.89 o
  -1  22   4      895.52     1150.67    100.96 o
   0  22   4      463.36      428.42     74.92 o
 -13   0   5     4119.42     4274.53    200.34 o
 -11   0   5     2545.82     2823.48    152.63 o
  -9   0   5      782.77      815.87     53.91 o
  -7   0   5    17059.34    16872.01    468.45 o
  -5   0   5     4106.69     3732.25    108.15 o
  -3   0   5     4558.33     4987.03    143.20 o
  -1   0   5       23.10       15.26      7.62 o
   1   0   5    16724.90    16779.41    605.99 o
   3   0   5      273.56      247.13     28.95 o
   5   0   5      242.80      213.93     23.99 o
   7   0   5     9561.79     9635.60    288.55 o
   9   0   5       37.72       81.39     39.78 o
  11   0   5     2383.69     2021.30    294.23 o
 -13   1   5       30.16       31.57     35.20 o
 -12   1   5     4757.67     5070.15    158.66 o
 -11   1   5        4.29        5.60     23.67 o
 -10   1   5     2452.15     2561.95     81.94 o
  -9   1   5      170.00      166.57     22.18 o
  -8   1   5       13.83       34.93     11.62 o
  -7   1   5      446.57      488.41     18.92 o
  -6   1   5     9281.23     9230.36    157.12 o
  -5   1   5      943.43      856.96     21.75 o
  -4   1   5     5242.38     5056.88     92.40 o
  -3   1   5        7.15        7.09      4.71 o
  -2   1   5       76.53       96.44      7.34 o
  -1   1   5     1598.45     1764.59     38.70 o
   0   1   5      729.00      477.14     18.80 o
   1   1   5    12430.47    12956.49    309.51 o
   2   1   5     4115.67     4154.12     99.48 o
   3   1   5      892.76      891.47     32.19 o
   4   1   5     7934.55     7923.81    170.62 o
   5   1   5       67.04       81.67     12.86 o
   6   1   5     8062.72     8569.34    160.66 o
   7   1   5      101.42      119.13     21.54 o
   8   1   5     2953.97     3078.19    116.02 o
   9   1   5      515.79      527.94     44.86 o
  10   1   5     1018.71      901.48     70.42 o
  11   1   5      259.99      214.84     51.42 o
 -13   2   5     1351.33     1326.97     75.58 o
 -12   2   5     1418.84     1397.30     65.20 o
 -11   2   5     2847.06     2983.01     93.28 o
 -10   2   5      152.06      161.14     25.02 o
  -9   2   5      273.76      291.86     22.16 o
  -8   2   5      333.03      322.42     19.61 o
  -7   2   5     5243.06     5342.76    113.74 o
  -6   2   5     1813.41     1831.83     37.03 o
  -5   2   5    22723.93    22377.17    400.08 o
  -4   2   5    12975.76    12025.37    218.57 o
  -3   2   5       75.96       68.93      7.39 o
  -2   2   5     2457.10     2646.98     49.86 o
  -1   2   5     8422.56     8691.85    174.80 o
   0   2   5     3729.81     3783.29     88.15 o
   1   2   5    20207.54    20091.97    473.74 o
   2   2   5     8513.68     8447.47    207.74 o
   3   2   5      143.42      161.42     21.18 o
   4   2   5     1083.22     1081.44     34.49 o
   5   2   5      114.80      147.27     14.67 o
   6   2   5     2261.71     2217.43     57.17 o
   7   2   5     4614.06     4828.19    104.68 o
   8   2   5       16.18       16.78     20.38 o
   9   2   5      215.64      176.88     43.08 o
  10   2   5        0.63       59.24     39.03 o
  11   2   5      296.77      293.80     54.23 o
 -13   3   5      833.78      966.11     63.65 o
 -12   3   5     2131.26     2303.50     91.14 o
 -11   3   5       12.69      -21.91     21.91 o
 -10   3   5     1238.20     1272.40     52.71 o
  -9   3   5      144.79      167.20     17.60 o
  -8   3   5     2270.17     2413.38     69.69 o
  -7   3   5       75.70       85.07     10.21 o
  -6   3   5     4592.90     4399.13     86.25 o
  -5   3   5     2762.48     2643.69     51.96 o
  -4   3   5     1524.85     1619.24     34.54 o
  -3   3   5      867.31      800.70     20.40 o
  -2   3   5     1277.72     1215.08     27.33 o
  -1   3   5      701.57      697.02     20.22 o
   0   3   5    25399.04    26193.13    556.72 o
   1   3   5     5641.51     5721.25    143.17 o
   2   3   5      824.74      818.94     32.44 o
   3   3   5     1504.00     1572.18     72.22 o
   4   3   5     7311.62     7335.33    170.69 o
   5   3   5     5450.92     5543.48    117.20 o
   6   3   5    10661.23    11049.16    221.69 o
   7   3   5     1788.64     1768.46     62.32 o
   8   3   5      650.11      649.55     37.33 o
   9   3   5      138.22      138.64     34.17 o
  10   3   5      581.54      548.27     59.05 o
  11   3   5      737.04      819.06     71.89 o
 -13   4   5        1.66       44.52     45.48 o
 -12   4   5      645.63      633.18     44.55 o
 -11   4   5      781.03      860.81     48.01 o
 -10   4   5     2203.01     2294.59     99.00 o
  -9   4   5      663.75      756.30     44.08 o
  -8   4   5     5595.26     5717.99    126.67 o
  -7   4   5      299.90      325.44     17.15 o
  -6   4   5      313.81      345.18     13.65 o
  -5   4   5    12142.92    11608.54    200.77 o
  -4   4   5    12212.32    11689.16    201.15 o
  -3   4   5       72.48       67.25      7.52 o
  -2   4   5     4335.28     4449.86     99.40 o
  -1   4   5     7109.37     7359.55    166.72 o
   0   4   5       34.81       38.58      9.71 o
   1   4   5    15395.32    15378.75    365.51 o
   2   4   5    13639.10    13825.33    331.05 o
   3   4   5     2461.90     2409.28     71.69 o
   4   4   5       29.25       42.58     14.14 o
   5   4   5     9966.68    10309.51    218.36 o
   6   4   5     2256.07     2288.36     68.77 o
   7   4   5     3638.75     3563.66    122.66 o
   8   4   5      304.95      294.19     37.41 o
   9   4   5     1291.12     1297.00     72.83 o
  10   4   5      125.94      176.85     40.76 o
  11   4   5       51.60       34.63     44.31 o
 -13   5   5     2856.29     2914.86    152.85 o
 -12   5   5       60.73       79.80     27.42 o
 -11   5   5      196.79      243.02     38.79 o
 -10   5   5       43.42       69.79     26.77 o
  -9   5   5     1700.12     1719.99     58.59 o
  -8   5   5      187.32      185.56     17.56 o
  -7   5   5     1279.57     1234.58     34.83 o
  -6   5   5     1727.05     1609.67     49.69 o
  -5   5   5       25.47       32.04     12.12 o
  -4   5   5     2904.74     2956.68     57.28 o
  -3   5   5     2957.47     3111.91     70.64 o
  -2   5   5     6694.21     6872.52    165.95 o
  -1   5   5     4335.95     4348.79    102.56 o
   0   5   5    23339.71    24372.98    486.35 o
   1   5   5       50.55       58.66     12.33 o
   2   5   5     2034.30     1848.10     57.75 o
   3   5   5     6824.57     6990.02    162.41 o
   4   5   5    12190.03    12002.25    287.33 o
   5   5   5     9182.58     9118.94    195.40 o
   6   5   5     1553.90     1521.00     54.84 o
   7   5   5      517.22      542.19     42.21 o
   8   5   5      797.84      855.23     77.67 o
   9   5   5     2984.05     3166.97    224.69 o
  10   5   5     1651.90     1690.14     84.53 o
 -13   6   5      990.64     1074.16    164.83 o
 -12   6   5      575.36      667.84     66.91 o
 -11   6   5      779.23      812.75     64.64 o
 -10   6   5     1119.20     1179.22     61.89 o
  -9   6   5     6506.26     6514.33    171.97 o
  -8   6   5     4269.77     4408.93    119.17 o
  -7   6   5      657.80      608.49     84.48 o
  -6   6   5      124.93      150.94     21.73 o
  -5   6   5       53.66       61.03     14.61 o
  -4   6   5     4129.40     4382.92     90.76 o
  -3   6   5    11722.14    11827.32    256.96 o
  -2   6   5     2701.73     2730.14     73.56 o
  -1   6   5     7067.40     7308.88    166.32 o
   0   6   5     5146.00     5428.66    117.01 o
   1   6   5      528.01      495.41     23.38 o
   2   6   5     4232.02     4134.10    100.83 o
   3   6   5     7378.46     7337.02    171.09 o
   4   6   5       13.19       -9.64     13.15 o
   5   6   5    10640.68    10265.70    235.93 o
   6   6   5      741.15      786.32     55.61 o
   7   6   5      327.10      309.62     36.26 o
   8   6   5     3469.60     3399.47    122.85 o
   9   6   5      551.66      431.82     56.41 o
  10   6   5       12.87       33.28     35.40 o
 -12   7   5       86.91       82.86     41.79 o
 -11   7   5      980.02      911.75     83.25 o
 -10   7   5     1294.66     1422.36     73.63 o
  -9   7   5      176.45      139.13     24.78 o
  -8   7   5     3172.72     2910.19    196.56 o
  -7   7   5     4861.06     4703.07    193.67 o
  -6   7   5     1647.88     1752.87     89.55 o
  -5   7   5      130.29      143.15     17.80 o
  -4   7   5     5682.38     5472.23    117.55 o
  -3   7   5       11.80       40.23     11.68 o
  -2   7   5     2888.96     2889.14     72.74 o
  -1   7   5     5321.88     5428.29    134.91 o
   0   7   5       57.66       77.96     11.99 o
   1   7   5      782.41      905.88     33.29 o
   2   7   5    14718.96    14945.67    307.67 o
   3   7   5     2464.20     2385.24     61.55 o
   4   7   5     2208.88     2217.23     71.42 o
   5   7   5     2552.38     2668.57     76.35 o
   6   7   5       80.40       74.30     26.05 o
   7   7   5       94.87      149.45     35.38 o
   8   7   5     2265.86     2241.98     92.63 o
   9   7   5     2098.72     1980.64    183.80 o
  10   7   5     1625.00     1592.82    109.75 o
 -12   8   5        8.09       29.30     37.63 o
 -11   8   5      597.46      655.63     56.58 o
 -10   8   5     2588.79     2607.18    122.96 o
  -9   8   5     5076.31     5120.34    149.69 o
  -8   8   5      150.45      222.21     66.80 o
  -7   8   5     3018.01     3115.81    293.79 o
  -6   8   5     1699.10     1561.89     84.17 o
  -5   8   5     1550.63     1508.10     43.95 o
  -4   8   5      715.69      744.80     26.90 o
  -3   8   5    28669.45    28094.26    647.62 o
  -2   8   5     1717.02     1694.19     49.13 o
  -1   8   5     2342.64     2410.48     67.70 o
   0   8   5     3251.06     3380.22     78.68 o
   1   8   5     3757.74     3903.02     90.37 o
   2   8   5     1789.59     1740.89     45.29 o
   3   8   5    10235.98    10230.17    217.30 o
   4   8   5       17.75       23.74      9.67 o
   5   8   5     1520.56     1446.85     53.19 o
   6   8   5      534.23      482.37     40.74 o
   7   8   5      233.97      287.72     36.47 o
   8   8   5     1136.38     1073.31     62.10 o
   9   8   5     1711.97     1575.67    110.72 o
  10   8   5       27.46       77.46     56.75 o
 -12   9   5      359.11      336.15     48.39 o
 -11   9   5      510.91      534.74     50.62 o
 -10   9   5     1183.15     1233.88     67.58 o
  -9   9   5        0.75      -14.28     14.28 o
  -8   9   5     5223.95     5452.40    330.82 o
  -7   9   5       18.71       13.48     44.85 o
  -6   9   5      105.26       98.24     30.33 o
  -5   9   5     2311.69     2287.11     62.20 o
  -4   9   5      893.32      915.37     31.67 o
  -3   9   5      315.43      406.18     23.51 o
  -2   9   5     6340.55     6353.81    158.85 o
  -1   9   5     1117.50     1087.67     38.93 o
   0   9   5     2904.83     2933.58     75.19 o
   1   9   5      721.87      699.33     27.61 o
   2   9   5     3917.72     3977.61     93.89 o
   3   9   5      299.52      284.73     19.27 o
   4   9   5     1318.33     1334.42     50.97 o
   5   9   5      108.94      104.15     23.22 o
   6   9   5     1737.88     1659.14     73.20 o
   7   9   5      610.78      671.59     49.45 o
   8   9   5      648.48      598.57     57.51 o
   9   9   5       34.51       25.28     42.70 o
  10   9   5     5012.66     4707.56    199.50 o
 -12  10   5     1303.39     1198.80    116.65 o
 -11  10   5      876.51      930.28     65.07 o
 -10  10   5       40.20       49.65     26.93 o
  -9  10   5     8407.55     8697.39    332.07 o
  -8  10   5      972.73     1160.69    120.78 o
  -7  10   5      609.85      522.42     59.06 o
  -6  10   5      711.69      686.52     38.64 o
  -5  10   5       57.37       93.62     12.81 o
  -4  10   5       18.97       15.18     11.77 o
  -3  10   5    11089.98    11421.16    274.46 o
  -2  10   5      136.29      164.06     19.34 o
  -1  10   5      585.43      572.33     40.96 o
   0  10   5     1078.91     1128.03     47.16 o
   1  10   5     3085.13     3090.36     76.45 o
   2  10   5      264.39      266.81     20.73 o
   3  10   5     4547.64     4460.64     98.48 o
   4  10   5     1364.89     1425.63     44.05 o
   5  10   5      159.44      172.07     26.51 o
   6  10   5       73.47       79.76     28.25 o
   7  10   5       47.97       59.35     30.85 o
   8  10   5      103.97       74.51     33.40 o
   9  10   5     1637.32     1691.59    156.73 o
 -11  11   5      227.63      196.14     36.27 o
 -10  11   5      914.85     1006.73     64.43 o
  -9  11   5       14.51       26.98     23.43 o
  -8  11   5     4351.69     3944.18    127.51 o
  -7  11   5       23.06       14.33     12.58 o
  -6  11   5      298.01      345.20     21.63 o
  -5  11   5       62.72       81.78     16.17 o
  -4  11   5      794.07      809.88     32.39 o
  -3  11   5       26.79       18.30     15.85 o
  -2  11   5    10909.28    10832.04    263.03 o
  -1  11   5       63.30       94.19     13.72 o
   0  11   5      116.54      133.96     15.99 o
   1  11   5      569.04      609.11     30.00 o
   2  11   5      441.14      481.14     26.43 o
   3  11   5      128.05      120.50     17.27 o
   4  11   5    10110.94     9716.12    230.80 o
   5  11   5      377.36      390.67     34.84 o
   6  11   5     1028.81     1041.43     64.60 o
   7  11   5      678.05      618.03     49.67 o
   8  11   5      160.50      174.34     37.63 o
   9  11   5     1387.68     1224.46     88.68 o
 -11  12   5        6.89      -12.70     28.48 o
 -10  12   5     1879.76     1917.29    118.60 o
  -9  12   5     3618.98     3453.63    339.44 o
  -8  12   5     1580.64     1358.18     81.79 o
  -7  12   5       32.02       24.79     15.12 o
  -6  12   5     2034.59     2069.45     75.59 o
  -5  12   5      935.96      937.82     41.02 o
  -4  12   5     2824.65     2818.02     78.33 o
  -3  12   5     3957.75     3806.56    105.48 o
  -2  12   5     3487.49     3333.96     86.61 o
  -1  12   5     3570.17     3410.31     97.60 o
   0  12   5     4169.71     4259.61    117.86 o
   1  12   5      360.64      355.64     28.13 o
   2  12   5     3292.64     3274.52     97.14 o
   3  12   5     4334.11     4392.48    106.16 o
   4  12   5      939.49      980.44     63.51 o
   5  12   5     2480.17     2433.62     85.15 o
   6  12   5     1413.65     1316.59     68.30 o
   7  12   5      235.38      219.64     37.98 o
   8  12   5      409.57      431.44     55.33 o
   9  12   5     3548.68     3080.19    375.56 o
 -11  13   5      402.89      361.06     44.19 o
 -10  13   5     1325.25     1332.48    293.65 o
  -9  13   5      132.36       51.49     41.23 o
  -8  13   5     2331.87     2039.17    243.55 o
  -7  13   5      495.79      560.23     60.75 o
  -6  13   5       28.93       46.52     21.49 o
  -5  13   5      241.29      211.96     29.37 o
  -4  13   5     3385.20     3257.07    137.13 o
  -3  13   5       24.93       46.85     18.28 o
  -2  13   5     5141.66     4900.15    132.56 o
  -1  13   5     2741.73     2710.73     83.24 o
   0  13   5     3365.09     3278.54     96.78 o
   1  13   5     1100.70     1077.88     47.43 o
   2  13   5      620.41      699.82     39.10 o
   3  13   5       48.42        6.14     28.23 o
   4  13   5    10626.82    10240.89    374.74 o
   5  13   5      728.94      652.61     57.31 o
   6  13   5     1699.07     1393.91    163.26 o
   7  13   5     1415.97     1250.86     81.51 o
   8  13   5      365.16      332.99     52.09 o
 -10  14   5      365.91      332.39     92.88 o
  -9  14   5      150.80      134.41     73.03 o
  -8  14   5     1075.08      952.89     87.70 o
  -7  14   5     2252.16     2253.35    284.16 o
  -6  14   5     1135.49     1091.22     43.59 o
  -5  14   5      332.67      284.83     25.60 o
  -4  14   5     5159.48     5077.72    149.14 o
  -3  14   5     1347.55     1378.29     81.65 o
  -2  14   5     3241.83     3149.14    103.18 o
  -1  14   5     6861.02     6810.64    178.93 o
   0  14   5     1546.46     1491.64     58.36 o
   1  14   5     3333.11     3333.10    100.47 o
   2  14   5     3204.36     3303.92    114.22 o
   3  14   5     4609.85     4771.63    190.65 o
   4  14   5      899.45      818.25     58.72 o
   5  14   5     3151.56     3063.51    153.35 o
   6  14   5      353.08      315.83     51.58 o
   7  14   5      272.44      211.82     48.70 o
   8  14   5      452.18      396.16     59.05 o
 -10  15   5      623.17      512.73     49.75 o
  -9  15   5      332.56      326.55     80.17 o
  -8  15   5      308.01      252.74     28.42 o
  -7  15   5     1290.41     1107.07     54.67 o
  -6  15   5        4.10      -18.19     18.19 o
  -5  15   5     1062.57     1058.52     48.36 o
  -4  15   5     1241.63     1175.27     77.20 o
  -3  15   5     1018.17      943.58     47.92 o
  -2  15   5     3023.06     2997.01    109.92 o
  -1  15   5     2175.33     2038.08     72.39 o
   0  15   5     1223.09     1244.17     72.47 o
   1  15   5     1370.49     1329.62     63.74 o
   2  15   5     4255.40     4439.01    233.50 o
   3  15   5      188.50      253.51     63.97 o
   4  15   5     1186.23     1151.05     86.25 o
   5  15   5     2761.94     2829.20    245.11 o
   6  15   5     4140.18     3938.67    172.36 o
   7  15   5       64.18       40.80     43.13 o
  -9  16   5       41.84      105.38     35.72 o
  -8  16   5      168.75      153.39     41.95 o
  -7  16   5     4086.14     3854.21    139.07 o
  -6  16   5      149.96      167.29     26.53 o
  -5  16   5     1451.07     1438.39     59.35 o
  -4  16   5     1175.14     1154.80     60.24 o
  -3  16   5      349.23      397.01     35.26 o
  -2  16   5      307.21      324.40     45.25 o
  -1  16   5      765.74      838.57     49.26 o
   0  16   5       74.25       99.27     29.11 o
   1  16   5     7672.69     7743.55    265.35 o
   2  16   5     1417.15     1515.77     82.83 o
   3  16   5     1607.18     1690.90    107.59 o
   4  16   5     1879.50     1940.21    132.15 o
   5  16   5       77.08      102.72     47.44 o
   6  16   5      123.19      123.67     52.28 o
   7  16   5     3321.04     3316.97    173.40 o
  -8  17   5      716.77      653.36     63.94 o
  -7  17   5      747.16      564.14     87.29 o
  -6  17   5     3205.83     2979.79    228.90 o
  -5  17   5      279.59      289.62     33.50 o
  -4  17   5      449.32      436.72     35.92 o
  -3  17   5     1550.71     1471.92     66.38 o
  -2  17   5      967.19      956.02     53.75 o
  -1  17   5      538.73      530.57     50.03 o
   0  17   5      481.37      485.55     49.69 o
   1  17   5       17.34       -5.66     40.05 o
   2  17   5     1372.75     1283.34     93.37 o
   3  17   5     2073.22     2173.93    127.19 o
   4  17   5      128.82       91.43     47.29 o
   5  17   5     1828.65     2138.58    206.16 o
   6  17   5     2081.03     2101.26    159.50 o
  -7  18   5     1597.75     1501.53     98.50 o
  -6  18   5        2.22       32.44     29.07 o
  -5  18   5     4653.04     4629.83    240.14 o
  -4  18   5        7.93       17.94     26.08 o
  -3  18   5      580.24      529.33     47.87 o
  -2  18   5      381.84      406.74     46.10 o
  -1  18   5       82.52      111.63     36.69 o
   0  18   5      284.05      250.10     55.98 o
   1  18   5     3140.14     2961.21    155.01 o
   2  18   5      361.52      410.14     63.19 o
   3  18   5       51.38       56.17     48.58 o
   4  18   5       17.74       50.18     49.04 o
   5  18   5      218.10      296.03     73.79 o
  -6  19   5     3586.02     3317.68    175.82 o
  -5  19   5       43.48       67.96     32.48 o
  -4  19   5      519.26      480.30     49.04 o
  -3  19   5        2.41       23.41     32.70 o
  -2  19   5      557.09      459.57     51.64 o
  -1  19   5      252.92      262.66    128.10 o
   0  19   5     1930.02     2157.68    129.77 o
   1  19   5      116.40       95.42     51.26 o
   2  19   5       69.42      157.38     56.84 o
   3  19   5      342.78      330.82     87.52 o
   4  19   5      130.17      166.19     57.89 o
  -5  20   5     3168.34     2827.08    147.50 o
  -4  20   5      717.50      767.61     61.08 o
  -3  20   5      405.04      358.18     61.61 o
  -2  20   5       29.32      -32.52     53.58 o
  -1  20   5     1241.75     1202.26     96.39 o
   0  20   5      304.90      255.09     61.80 o
   1  20   5     1006.46     1276.20    111.79 o
   2  20   5      282.41      243.12     63.92 o
   3  20   5      799.05      776.52    174.47 o
  -3  21   5      246.07      263.80     61.42 o
  -2  21   5      314.36      376.71     66.21 o
  -1  21   5       97.85       90.98     55.11 o
   0  21   5     3717.07     3782.05    195.63 o
   1  21   5       15.16       64.03     52.91 o
 -12   0   6     2429.31     2527.21    189.17 o
 -10   0   6       65.47       74.18     39.97 o
  -8   0   6     1293.59     1255.36     59.79 o
  -6   0   6    20178.96    19441.25    472.18 o
  -4   0   6     1405.48     1619.05     56.69 o
  -2   0   6     1276.57     1170.38     37.95 o
   0   0   6     9753.41     9344.05    292.55 o
   2   0   6      174.63      165.60     37.17 o
   4   0   6      210.87      212.99     23.90 o
   6   0   6     3789.52     3919.06    117.06 o
   8   0   6      942.65     1163.02    103.16 o
  10   0   6       57.58      148.98     76.80 o
 -13   1   6     1855.29     2108.16    100.33 o
 -12   1   6      542.72      534.65     71.98 o
 -11   1   6     1031.19     1056.43     62.81 o
 -10   1   6      563.81      579.30     46.57 o
  -9   1   6      253.25      271.14     26.11 o
  -8   1   6       40.39       47.26     13.69 o
  -7   1   6    18915.72    18370.98    375.98 o
  -6   1   6       79.53       82.70     11.57 o
  -5   1   6      591.68      589.41     17.97 o
  -4   1   6      217.91      274.33     12.60 o
  -3   1   6      330.86      345.36     12.80 o
  -2   1   6     1414.63     1508.76     33.69 o
  -1   1   6    43255.42    42434.64    782.38 o
   0   1   6        6.48       -9.56      9.56 o
   1   1   6      644.87      690.41     28.98 o
   2   1   6     1710.60     1640.91     52.60 o
   3   1   6      797.15      799.85     36.64 o
   4   1   6      415.98      457.10     26.00 o
   5   1   6    13693.38    14163.63    266.08 o
   6   1   6      101.86       90.96     16.40 o
   7   1   6     1712.53     1730.58     62.13 o
   8   1   6       33.14       65.87     35.21 o
   9   1   6      422.39      396.96     52.25 o
  10   1   6      592.02      631.09     64.84 o
 -13   2   6       48.63       80.37     35.49 o
 -12   2   6     2777.66     2939.46    122.00 o
 -11   2   6      738.69      758.75     58.77 o
 -10   2   6       38.14       40.16     23.17 o
  -9   2   6     3476.86     3625.65    122.13 o
  -8   2   6     5724.62     5667.51    138.12 o
  -7   2   6        2.96       22.63     11.42 o
  -6   2   6    12183.12    11813.98    229.98 o
  -5   2   6     7584.75     7568.11    142.55 o
  -4   2   6       32.33       49.57      8.47 o
  -3   2   6       25.92       33.91      6.89 o
  -2   2   6     1589.95     1738.99     43.02 o
  -1   2   6      229.25      214.07     13.93 o
   0   2   6    16041.07    15936.79    343.83 o
   1   2   6     5232.35     5077.09    129.64 o
   2   2   6      199.51      224.23     20.70 o
   3   2   6       32.54       42.72     15.18 o
   4   2   6     1494.66     1499.96     44.15 o
   5   2   6      707.14      749.60     30.38 o
   6   2   6     7253.62     7253.49    162.58 o
   7   2   6     1308.01     1369.45     47.36 o
   8   2   6       33.59       32.01     28.76 o
   9   2   6     1900.75     1806.12     94.51 o
  10   2   6      921.99      904.29     74.02 o
 -13   3   6      708.09      888.22    185.77 o
 -12   3   6      318.94      334.62     44.98 o
 -11   3   6     1204.07     1226.68     81.06 o
 -10   3   6      225.90      203.52     35.93 o
  -9   3   6      863.84      984.81     46.15 o
  -8   3   6      511.19      556.18     25.99 o
  -7   3   6      820.13      815.17     29.41 o
  -6   3   6      524.49      530.76     26.13 o
  -5   3   6     2462.57     2380.07     50.84 o
  -4   3   6      179.37      209.74     11.98 o
  -3   3   6     2045.00     1993.64     43.47 o
  -2   3   6      367.27      376.24     14.87 o
  -1   3   6     7076.40     7147.79    149.26 o
   0   3   6     4967.84     4853.57    112.48 o
   1   3   6     7392.64     7405.65    184.09 o
   2   3   6     1529.08     1358.44     46.69 o
   3   3   6      222.62      247.71     21.91 o
   4   3   6     4494.92     4579.95    113.96 o
   5   3   6     4244.82     4303.38    101.78 o
   6   3   6        7.11       26.61     20.77 o
   7   3   6     2158.51     2213.03     88.90 o
   8   3   6      493.24      550.71     47.57 o
   9   3   6      213.00      231.20     46.54 o
  10   3   6     1663.76     1649.54     95.21 o
 -13   4   6       80.90       61.10     48.47 o
 -12   4   6      588.77      672.25     67.00 o
 -11   4   6     1447.12     1490.63     91.50 o
 -10   4   6      237.76      205.16     35.88 o
  -9   4   6     1644.38     1782.33    101.37 o
  -8   4   6     3434.71     3395.30    116.75 o
  -7   4   6      113.04      137.06     14.21 o
  -6   4   6     1042.98      983.55     27.09 o
  -5   4   6     8406.20     8176.64    151.85 o
  -4   4   6     1606.09     1659.36     38.18 o
  -3   4   6      178.41      232.83     13.82 o
  -2   4   6     1957.96     1919.78     44.46 o
  -1   4   6     3684.54     3760.89     78.34 o
   0   4   6    10616.01    10577.72    232.66 o
   1   4   6     2271.44     2132.30     63.72 o
   2   4   6      947.00      926.24     40.89 o
   3   4   6       31.39       18.88     18.37 o
   4   4   6     5460.69     5719.70    138.33 o
   5   4   6     1791.72     1850.62     54.12 o
   6   4   6     8394.10     8300.15    215.61 o
   7   4   6     1366.99     1316.78    104.33 o
   8   4   6       26.53       38.75     26.58 o
   9   4   6      378.66      379.71     59.94 o
  10   4   6     2251.58     2129.03    110.29 o
 -13   5   6     1002.16     1089.00    137.95 o
 -12   5   6     1001.90      963.98     76.32 o
 -11   5   6       74.50       94.03     38.74 o
 -10   5   6     1006.64     1000.22    114.23 o
  -9   5   6      435.86      450.73     36.91 o
  -8   5   6     1798.35     1726.82     79.44 o
  -7   5   6      191.83      183.44     16.54 o
  -6   5   6     6219.03     6187.62    123.44 o
  -5   5   6     1201.73     1195.87     30.68 o
  -4   5   6       99.25      115.85     10.97 o
  -3   5   6      640.01      582.76     21.84 o
  -2   5   6    15227.48    15183.05    302.37 o
  -1   5   6      328.70      417.55     18.12 o
   0   5   6    18135.27    18510.84    372.58 o
   1   5   6     9942.00     9965.88    243.09 o
   2   5   6      302.52      410.80     25.49 o
   3   5   6     2426.10     2420.64     67.67 o
   4   5   6     7325.43     7004.34    198.79 o
   5   5   6     1365.70     1348.10     48.71 o
   6   5   6     2539.08     2529.60     83.53 o
   7   5   6      572.59      548.66     45.10 o
   8   5   6      723.30      756.47     53.64 o
   9   5   6     1189.98     1206.47     80.00 o
  10   5   6     2365.86     2331.48    115.85 o
 -12   6   6      463.38      524.10     58.42 o
 -11   6   6      735.75      807.95     99.66 o
 -10   6   6     4138.08     4284.58    159.76 o
  -9   6   6      919.85      892.30     39.84 o
  -8   6   6        4.22        8.99     15.40 o
  -7   6   6     2278.02     2310.61     98.71 o
  -6   6   6      216.47      233.66     13.00 o
  -5   6   6     3044.99     2869.74     78.58 o
  -4   6   6     4329.99     4238.36     89.66 o
  -3   6   6     2103.67     2089.50     56.05 o
  -2   6   6     4096.17     4215.46    109.33 o
  -1   6   6     3979.68     4064.29    110.20 o
   0   6   6      493.06      544.69     33.27 o
   1   6   6     1295.94     1296.29     46.34 o
   2   6   6     4617.61     4496.55    121.25 o
   3   6   6     1001.69     1024.85     39.09 o
   4   6   6     2009.58     1936.17    124.16 o
   5   6   6      506.73      571.64     35.38 o
   6   6   6       31.31       35.17     25.92 o
   7   6   6     1162.43     1125.44     62.82 o
   8   6   6     2190.40     2056.18    113.42 o
   9   6   6      401.06      356.26     56.53 o
  10   6   6      256.19      279.20     53.88 o
 -12   7   6      982.69     1087.04     76.16 o
 -11   7   6      775.04      888.78     68.18 o
 -10   7   6      190.49      185.49     32.09 o
  -9   7   6      827.57      913.24     81.53 o
  -8   7   6     1806.28     1787.47    110.86 o
  -7   7   6     5253.54     5193.00    233.34 o
  -6   7   6      420.50      425.30     31.05 o
  -5   7   6     6837.30     6962.41    148.41 o
  -4   7   6      119.01      137.95     22.00 o
  -3   7   6     4011.20     4189.63    108.77 o
  -2   7   6     9021.41     9079.08    219.78 o
  -1   7   6     1217.75     1141.51     37.36 o
   0   7   6     1552.34     1556.46     54.54 o
   1   7   6     1668.24     1664.57     46.13 o
   2   7   6       19.58       37.45     14.06 o
   3   7   6    11860.90    11734.40    266.63 o
   4   7   6     4573.89     4696.91    130.75 o
   5   7   6      213.50      210.08     26.85 o
   6   7   6     1863.19     1713.76     76.19 o
   7   7   6      900.10      861.56     59.61 o
   8   7   6     1459.83     1417.66     74.64 o
   9   7   6     3948.27     3853.25    213.71 o
 -12   8   6       53.18       18.16     79.34 o
 -11   8   6     2622.38     2665.65    127.11 o
 -10   8   6     9728.63    10476.44    455.88 o
  -9   8   6        4.83       29.98     44.08 o
  -8   8   6      124.33      141.62     45.61 o
  -7   8   6      177.30      213.01     57.45 o
  -6   8   6      248.93      317.31     30.27 o
  -5   8   6      603.48      607.90     27.52 o
  -4   8   6    12536.29    12331.80    269.96 o
  -3   8   6     4962.71     4939.56    158.70 o
  -2   8   6     8474.96     8479.40    215.73 o
  -1   8   6     2256.99     2150.35     58.28 o
   0   8   6      317.67      293.71     19.28 o
   1   8   6     1575.47     1666.13     52.11 o
   2   8   6     6309.04     6328.12    131.57 o
   3   8   6     1508.12     1454.31     51.76 o
   4   8   6     2065.79     1967.28     62.14 o
   5   8   6      178.71      170.13     26.16 o
   6   8   6      223.01      193.58     33.48 o
   7   8   6     2459.07     2555.19    102.17 o
   8   8   6     5082.20     4891.70    166.25 o
   9   8   6      233.44      115.81     48.10 o
 -12   9   6       86.95      100.29     34.64 o
 -11   9   6     3270.87     3438.81    261.19 o
 -10   9   6      304.24      337.85     91.87 o
  -9   9   6     2636.60     2799.95    158.81 o
  -8   9   6        1.43       33.52     37.78 o
  -7   9   6      366.59      430.95     72.81 o
  -6   9   6      226.17      229.29     15.75 o
  -5   9   6     3781.85     3784.64     92.11 o
  -4   9   6      728.47      747.40     32.40 o
  -3   9   6     4645.05     4739.77    154.29 o
  -2   9   6      112.81      144.66     19.11 o
  -1   9   6      177.64      170.54     19.20 o
   0   9   6     1637.80     1560.48     45.96 o
   1   9   6     2459.78     2619.78     71.41 o
   2   9   6      196.09      193.05     17.99 o
   3   9   6    11401.19    11537.02    230.58 o
   4   9   6       20.19        4.88     19.82 o
   5   9   6     1094.61     1065.37     57.57 o
   6   9   6      274.62      272.50     37.12 o
   7   9   6      840.48      768.11     54.75 o
   8   9   6        0.23       -4.16     31.46 o
   9   9   6     4167.16     4022.86    176.51 o
 -11  10   6      315.81      259.02     96.80 o
 -10  10   6     3811.77     4205.57    293.65 o
  -9  10   6      130.30      281.84     83.90 o
  -8  10   6     1264.40     1272.95     90.40 o
  -7  10   6      281.86      425.73     77.02 o
  -6  10   6      492.97      488.97     27.52 o
  -5  10   6      213.66      234.13     18.27 o
  -4  10   6     8385.23     8235.00    186.42 o
  -3  10   6      520.19      560.14     30.81 o
  -2  10   6     4356.31     4369.20    117.76 o
  -1  10   6     1453.34     1551.44     79.49 o
   0  10   6      836.12      739.82     40.96 o
   1  10   6      729.10      800.11     32.29 o
   2  10   6     1535.43     1615.33     54.56 o
   3  10   6        1.76       16.70     14.13 o
   4  10   6     1339.33     1455.59     59.19 o
   5  10   6      105.67       96.64     28.94 o
   6  10   6      101.13       58.23     32.53 o
   7  10   6      357.38      299.84     42.00 o
   8  10   6     2737.05     2629.17    108.25 o
   9  10   6      416.41      294.49     73.42 o
 -11  11   6      836.50      853.49    139.33 o
 -10  11   6       91.61      118.17     81.94 o
  -9  11   6     7057.19     7491.57    450.36 o
  -8  11   6        6.67      -32.46     60.64 o
  -7  11   6      285.58      322.45     27.28 o
  -6  11   6      159.25      182.31     21.85 o
  -5  11   6     5239.44     5088.53    129.41 o
  -4  11   6      707.43      719.36     35.03 o
  -3  11   6     9585.95     9502.87    234.35 o
  -2  11   6     1602.06     1547.67     55.71 o
  -1  11   6     3312.69     3309.31    114.40 o
   0  11   6     1889.85     1918.28     64.51 o
   1  11   6     6100.28     6325.48    211.67 o
   2  11   6      271.13      313.79     27.46 o
   3  11   6     3998.35     4087.17    119.61 o
   4  11   6     2708.76     2742.64    158.71 o
   5  11   6      220.90      270.21     46.35 o
   6  11   6      109.19       60.46     32.17 o
   7  11   6     1093.99     1092.51     76.19 o
   8  11   6      686.95      694.71     81.02 o
 -11  12   6     1940.15     2147.05    208.30 o
 -10  12   6     2128.45     2165.89    202.00 o
  -9  12   6     1617.43     1549.10    160.48 o
  -8  12   6     1552.98     1412.60    142.66 o
  -7  12   6        5.58        5.77     14.72 o
  -6  12   6        8.24        7.34     23.18 o
  -5  12   6     1439.70     1540.62     84.42 o
  -4  12   6     8207.15     8069.38    229.89 o
  -3  12   6     1507.52     1589.35     87.77 o
  -2  12   6      977.83      970.38     48.78 o
  -1  12   6     4354.97     4328.80    120.40 o
   0  12   6     1625.59     1521.89     64.81 o
   1  12   6      801.72      934.52     59.77 o
   2  12   6     9880.25     9893.08    234.67 o
   3  12   6      427.93      449.57     36.25 o
   4  12   6     2344.31     2319.86     94.11 o
   5  12   6      284.28      253.46     38.70 o
   6  12   6      219.08      194.31     42.93 o
   7  12   6     3175.32     3009.59    200.33 o
   8  12   6     1821.30     1708.12    195.50 o
 -10  13   6        3.11      -25.29     76.58 o
  -9  13   6     1858.85     1968.39    188.09 o
  -8  13   6      156.34      261.63     84.99 o
  -7  13   6       13.03       -6.99     22.19 o
  -6  13   6       30.69       65.02     37.13 o
  -5  13   6      529.96      541.23     40.86 o
  -4  13   6     1005.14     1019.80    115.18 o
  -3  13   6     5063.55     4785.90    148.28 o
  -2  13   6     2908.28     2748.82    107.77 o
  -1  13   6      214.06      254.55     26.79 o
   0  13   6      185.57      239.72     27.38 o
   1  13   6     1709.52     1735.53     64.61 o
   2  13   6      803.60      832.27     44.90 o
   3  13   6     2542.09     2673.59    111.56 o
   4  13   6     1779.11     1875.26     84.56 o
   5  13   6      920.63      917.72     59.91 o
   6  13   6      531.63      473.06     56.85 o
   7  13   6      871.22      778.17     69.26 o
   8  13   6     1452.14     1382.56     91.85 o
 -10  14   6      328.55      339.58    107.30 o
  -9  14   6     2060.78     2126.19    201.49 o
  -8  14   6      125.67       16.62     36.01 o
  -7  14   6      107.01      133.80     45.15 o
  -6  14   6       77.70       53.33     53.22 o
  -5  14   6     1846.48     1911.98     83.79 o
  -4  14   6     1596.54     1514.70     60.56 o
  -3  14   6      184.01      223.05     26.25 o
  -2  14   6      166.77      137.71     24.31 o
  -1  14   6      641.05      687.94     39.75 o
   0  14   6      409.72      434.83     48.15 o
   1  14   6     2400.41     2495.36     84.24 o
   2  14   6     5933.74     6091.12    216.33 o
   3  14   6       73.32       47.70     33.76 o
   4  14   6      687.67      635.32     52.08 o
   5  14   6     1398.64     1406.89     90.50 o
   6  14   6      265.33      318.25     58.92 o
   7  14   6     1882.05     1924.77    187.30 o
  -9  15   6      324.09      245.49     51.33 o
  -8  15   6     1035.95     1078.35    124.91 o
  -7  15   6      517.79      557.21     94.14 o
  -6  15   6     1003.17      909.84     67.23 o
  -5  15   6      154.60      154.26     24.50 o
  -4  15   6      396.54      352.00     31.50 o
  -3  15   6      784.37      791.47     53.18 o
  -2  15   6     1158.55     1139.58     51.76 o
  -1  15   6     6324.50     6393.98    173.13 o
   0  15   6     1014.54     1101.81     52.16 o
   1  15   6      101.96       80.60     34.62 o
   2  15   6      740.96      850.26    119.57 o
   3  15   6     1884.40     1889.62     96.83 o
   4  15   6     2349.27     2485.50    138.54 o
   5  15   6     2603.08     2992.06    158.26 o
   6  15   6      129.12      111.90     45.97 o
  -9  16   6      136.99       56.40     64.27 o
  -8  16   6      347.91      351.41     44.75 o
  -7  16   6       71.91       53.84     46.41 o
  -6  16   6     4218.98     3874.94    216.02 o
  -5  16   6     1301.75     1230.55     56.30 o
  -4  16   6       42.31       59.82     24.39 o
  -3  16   6       86.52       92.16     26.61 o
  -2  16   6     1387.33     1390.03     69.33 o
  -1  16   6        5.98       31.86     25.18 o
   0  16   6     1716.96     1792.61     89.90 o
   1  16   6     1256.31     1322.77     78.41 o
   2  16   6      709.46      736.15     61.19 o
   3  16   6        7.99       -7.36     43.67 o
   4  16   6      573.73      665.10     73.88 o
   5  16   6      230.04      276.37    100.71 o
   6  16   6      392.98      467.67     68.94 o
  -8  17   6     2831.96     2813.10    623.49 o
  -7  17   6     2624.11     2557.88    250.65 o
  -6  17   6      469.01      478.36     42.51 o
  -5  17   6      619.47      619.82     45.03 o
  -4  17   6     1539.22     1495.33    112.64 o
  -3  17   6      964.89      959.37     57.15 o
  -2  17   6      518.52      567.89     53.81 o
  -1  17   6     6122.71     6043.84    213.58 o
   0  17   6     2618.97     2847.15    164.78 o
   1  17   6        6.78       17.16     35.03 o
   2  17   6      228.90      296.48     58.55 o
   3  17   6       18.90      -17.61     41.55 o
   4  17   6       30.45       49.54     49.85 o
   5  17   6     1426.28     1380.88    105.86 o
  -7  18   6       10.61       11.18     91.11 o
  -6  18   6     3474.40     3606.48    184.43 o
  -5  18   6      216.12      215.19     34.68 o
  -4  18   6      106.30       99.89     31.13 o
  -3  18   6      229.53      297.79     68.33 o
  -2  18   6      935.30      854.06     62.31 o
  -1  18   6      239.12      238.05     59.30 o
   0  18   6     3843.74     4338.49    228.30 o
   1  18   6     1221.59     1270.53     97.10 o
   2  18   6       45.97      107.84     50.45 o
   3  18   6      463.94      526.61     77.02 o
   4  18   6      560.89      601.61     75.27 o
  -6  19   6        0.51      -41.65     41.65 o
  -5  19   6     1108.33     1024.45    238.84 o
  -4  19   6      474.30      409.47     47.34 o
  -3  19   6      196.55      125.04     39.00 o
  -2  19   6      273.17      279.79     59.05 o
  -1  19   6     3140.08     3272.12    174.10 o
   0  19   6      759.85      643.02     74.86 o
   1  19   6      483.99      406.42     66.57 o
   2  19   6       57.13        7.55     93.14 o
   3  19   6      266.91      246.24     65.03 o
  -4  20   6      445.99      395.12     58.48 o
  -3  20   6      596.07      602.78     73.69 o
  -2  20   6      840.14      926.28    168.63 o
  -1  20   6        1.98       69.60     50.72 o
   0  20   6     3740.59     3754.22    189.64 o
   1  20   6       20.74      128.66     56.75 o
   2  20   6      100.40      119.73     59.73 o
 -13   0   7     2310.74     2524.46    199.46 o
 -11   0   7      965.99     1213.43    116.87 o
  -9   0   7     1564.88     1645.74     97.35 o
  -7   0   7    13778.57    12838.01    356.30 o
  -5   0   7     2566.76     2507.74     91.39 o
  -3   0   7     1195.34     1151.30     39.67 o
  -1   0   7    29458.97    30350.23    924.20 o
   1   0   7      418.95      453.91     49.01 o
   3   0   7      816.29      763.03     38.03 o
   5   0   7     7700.85     7511.30    294.19 o
   7   0   7     4373.00     4520.32    178.37 o
   9   0   7      877.40      895.43    100.95 o
 -13   1   7       60.03       62.87     64.01 o
 -12   1   7     1136.43     1292.11     91.41 o
 -11   1   7       12.67       21.82     38.85 o
 -10   1   7     2233.50     2227.94     88.56 o
  -9   1   7     1904.07     1965.42     78.34 o
  -8   1   7     6740.55     6785.31    201.99 o
  -7   1   7       18.70       42.02     12.86 o
  -6   1   7      175.46      167.93     14.77 o
  -5   1   7      545.08      569.25     23.62 o
  -4   1   7     1467.50     1477.65     42.58 o
  -3   1   7     2512.95     2551.68     56.52 o
  -2   1   7    18758.17    18363.47    326.76 o
  -1   1   7     6051.42     6269.02    132.71 o
   0   1   7     2208.12     2124.98     56.59 o
   1   1   7     1082.82     1118.36     41.48 o
   2   1   7     2422.24     2410.44     72.82 o
   3   1   7      206.47      189.35     21.91 o
   4   1   7     9243.77     9171.44    213.95 o
   5   1   7        2.96       -0.39     13.69 o
   6   1   7      172.14      158.67     23.23 o
   7   1   7      548.27      576.04     39.28 o
   8   1   7      326.90      373.54     51.23 o
   9   1   7      442.69      544.59     60.74 o
 -13   2   7     1051.84     1033.79    116.32 o
 -12   2   7       80.44       92.85     46.64 o
 -11   2   7       25.58       48.06     39.87 o
 -10   2   7      739.31      822.48    104.92 o
  -9   2   7     1123.24     1291.25     65.54 o
  -8   2   7      746.56      743.86     36.17 o
  -7   2   7     8486.02     8378.84    193.65 o
  -6   2   7      355.72      343.81     19.53 o
  -5   2   7      789.49      763.09     22.38 o
  -4   2   7     1889.29     1853.43     42.40 o
  -3   2   7     6270.84     6237.41    123.83 o
  -2   2   7     4095.24     4202.06     87.16 o
  -1   2   7    10012.29     9900.49    204.32 o
   0   2   7     1438.22     1468.32     48.08 o
   1   2   7       49.49       41.20     14.35 o
   2   2   7       46.77       68.21     16.12 o
   3   2   7     4268.29     4255.75    122.17 o
   4   2   7     3777.21     3669.13    105.94 o
   5   2   7     3077.70     3023.50    118.56 o
   6   2   7       25.67       63.98     20.58 o
   7   2   7       34.60       -3.48     25.07 o
   8   2   7      174.79      187.22     43.11 o
   9   2   7     1492.45     1483.29    132.96 o
 -12   3   7     3161.18     3305.70    161.53 o
 -11   3   7      255.13      264.86     66.48 o
 -10   3   7      223.23      262.23     40.52 o
  -9   3   7     2320.65     2305.70     95.67 o
  -8   3   7     8295.76     7950.93    220.33 o
  -7   3   7     2797.62     2720.78     72.95 o
  -6   3   7      263.06      259.08     16.17 o
  -5   3   7      178.24      207.19     13.32 o
  -4   3   7       12.44       20.70      9.43 o
  -3   3   7     5502.29     5487.55    105.34 o
  -2   3   7    14365.81    14436.60    284.29 o
  -1   3   7    10919.85    10829.67    223.27 o
   0   3   7     4458.51     4635.44    120.06 o
   1   3   7     2955.38     2724.40     78.68 o
   2   3   7      946.59      991.32     44.96 o
   3   3   7     2482.26     2476.87     76.44 o
   4   3   7     8535.06     8674.34    202.78 o
   5   3   7      120.65      123.38     24.34 o
   6   3   7     6179.01     6161.78    209.08 o
   7   3   7     2210.90     2227.82     86.91 o
   8   3   7       40.14       39.62     37.16 o
   9   3   7     2123.08     2094.21    111.12 o
 -12   4   7     1678.46     1764.71    106.52 o
 -11   4   7      987.27     1083.96     76.00 o
 -10   4   7      528.97      561.79     46.88 o
  -9   4   7     1202.40     1239.44     63.12 o
  -8   4   7     3028.20     2890.60     89.83 o
  -7   4   7     1078.14     1107.94     50.69 o
  -6   4   7     3108.87     2896.17     74.99 o
  -5   4   7      408.50      396.36     17.18 o
  -4   4   7      167.73      187.92     13.07 o
  -3   4   7     5075.56     4937.65    108.96 o
  -2   4   7        5.07       17.65      6.74 o
  -1   4   7      303.42      287.80     17.08 o
   0   4   7     8310.52     8457.06    209.21 o
   1   4   7      806.80      856.23     35.92 o
   2   4   7     1856.04     1800.84     60.00 o
   3   4   7     4960.41     4998.74    142.18 o
   4   4   7      192.97      175.48     21.76 o
   5   4   7     1670.19     1721.34    109.04 o
   6   4   7     1215.61     1202.96     54.22 o
   7   4   7     3893.76     3734.83    143.01 o
   8   4   7     1899.08     1998.49    144.96 o
   9   4   7     1104.86     1091.52     77.65 o
 -12   5   7     4153.83     4544.87    201.70 o
 -11   5   7      793.11      912.85     67.99 o
 -10   5   7        1.64      -11.48     26.46 o
  -9   5   7      124.84      151.19     19.62 o
  -8   5   7      481.47      468.18     30.84 o
  -7   5   7     6212.47     6057.47    155.45 o
  -6   5   7      679.51      704.62     27.85 o
  -5   5   7     1545.89     1521.97     40.06 o
  -4   5   7       14.13       30.22     10.35 o
  -3   5   7     4491.33     4295.57     96.95 o
  -2   5   7      554.07      600.98     22.74 o
  -1   5   7      299.32      297.04     15.12 o
   0   5   7      222.42      233.02     17.82 o
   1   5   7     1257.84     1256.86     46.06 o
   2   5   7     5018.14     5127.90    136.38 o
   3   5   7     6358.63     6220.06    162.84 o
   4   5   7     1663.09     1667.47     59.47 o
   5   5   7     1505.06     1434.45     58.00 o
   6   5   7     4052.91     3900.66    134.32 o
   7   5   7      879.79      907.99     58.19 o
   8   5   7     2677.56     2470.20    126.29 o
   9   5   7     1470.16     1437.04     89.32 o
 -12   6   7     2302.92     2691.62    134.98 o
 -11   6   7     3107.93     3393.42    154.42 o
 -10   6   7     1117.62     1120.78    108.68 o
  -9   6   7     1062.09     1106.81     62.88 o
  -8   6   7      393.79      428.27     40.76 o
  -7   6   7       22.57       39.34     12.07 o
  -6   6   7     2862.80     2658.18     70.33 o
  -5   6   7       33.95       39.56     12.99 o
  -4   6   7       20.63       30.11     10.89 o
  -3   6   7      115.41      121.40     14.07 o
  -2   6   7     4299.13     4080.00    109.42 o
  -1   6   7     1717.06     1682.24     54.38 o
   0   6   7     3300.19     3311.94     79.44 o
   1   6   7     6115.02     6191.66    159.35 o
   2   6   7     1546.94     1593.09     78.56 o
   3   6   7     1289.38     1348.31     47.66 o
   4   6   7     3266.46     3295.34     99.26 o
   5   6   7     4021.15     4070.75    159.84 o
   6   6   7     7701.39     7754.53    235.64 o
   7   6   7     3105.52     3131.20    171.87 o
   8   6   7     1017.28      893.97     75.25 o
   9   6   7      527.61      594.57     70.59 o
 -12   7   7      348.21      372.20     47.70 o
 -11   7   7       17.72       53.27     31.02 o
 -10   7   7     2506.21     2618.19    153.44 o
  -9   7   7      236.67      239.09     50.92 o
  -8   7   7       12.88       31.56     36.23 o
  -7   7   7     1274.29     1252.50     43.97 o
  -6   7   7     8520.37     8268.00    191.03 o
  -5   7   7        9.79       38.38     11.81 o
  -4   7   7    12742.36    12309.25    240.90 o
  -3   7   7     2406.16     2362.87     69.72 o
  -2   7   7     1387.11     1311.69     50.11 o
  -1   7   7       20.53       23.60     11.86 o
   0   7   7     2763.64     2831.02     72.02 o
   1   7   7      226.92      235.42     24.44 o
   2   7   7     9515.85     9359.77    234.06 o
   3   7   7     7783.53     7897.39    202.02 o
   4   7   7      102.20      114.40     23.63 o
   5   7   7      678.45      785.83     67.53 o
   6   7   7       38.14       33.99     29.37 o
   7   7   7      479.33      563.77     49.06 o
   8   7   7     5894.30     6015.76    204.79 o
   9   7   7      232.21      315.61     58.95 o
 -12   8   7      810.07      753.29    128.02 o
 -11   8   7     3093.13     3775.42    272.86 o
 -10   8   7      209.44      220.10     60.74 o
  -9   8   7     1777.61     1708.44    142.22 o
  -8   8   7     1377.00     1134.98    102.63 o
  -7   8   7      750.93      693.54     49.18 o
  -6   8   7     1072.52     1103.19     59.81 o
  -5   8   7    15635.94    15205.50    330.84 o
  -4   8   7     2352.73     2245.41     62.25 o
  -3   8   7     1390.58     1417.19     76.03 o
  -2   8   7     1751.52     1830.67     75.92 o
  -1   8   7     7726.79     7804.48    195.14 o
   0   8   7       66.86       90.98     16.84 o
   1   8   7     6857.95     6819.20    163.11 o
   2   8   7     2060.11     2109.50     60.49 o
   3   8   7      123.37      124.88     21.37 o
   4   8   7      160.73      109.13     24.22 o
   5   8   7      851.07      761.00     51.09 o
   6   8   7      293.46      324.39     41.15 o
   7   8   7     2471.70     2478.31    102.33 o
   8   8   7      156.23      157.18     39.33 o
 -11   9   7     1880.93     2024.03    188.38 o
 -10   9   7     1114.72     1181.92    131.72 o
  -9   9   7      382.96      420.91     53.27 o
  -8   9   7      660.92      630.42     69.50 o
  -7   9   7      155.52      124.04     57.82 o
  -6   9   7     7300.34     7112.36    178.41 o
  -5   9   7     1719.08     1724.05     51.66 o
  -4   9   7     7540.16     7341.76    169.16 o
  -3   9   7      762.15      700.48     34.14 o
  -2   9   7      691.19      653.78     44.16 o
  -1   9   7       15.71        8.79     18.94 o
   0   9   7     6828.56     6921.05    220.62 o
   1   9   7      521.84      501.66     27.26 o
   2   9   7     6970.42     6999.36    170.36 o
   3   9   7      515.20      484.06     39.00 o
   4   9   7      480.37      514.16     41.88 o
   5   9   7       24.59       20.80     30.52 o
   6   9   7      383.07      266.87     45.55 o
   7   9   7      156.28      130.59     43.16 o
   8   9   7     3038.13     2808.09    133.19 o
 -11  10   7     1661.12     1674.81    175.99 o
 -10  10   7       19.37       41.95     74.19 o
  -9  10   7     1242.13     1213.14     79.52 o
  -8  10   7       86.30      179.32     69.77 o
  -7  10   7       45.16       22.89     51.88 o
  -6  10   7       44.53       91.49     19.04 o
  -5  10   7    10687.46    10233.79    229.64 o
  -4  10   7      576.56      588.88     39.54 o
  -3  10   7     1655.91     1686.43     58.33 o
  -2  10   7     2007.77     1990.88     93.27 o
  -1  10   7      335.90      369.85     32.07 o
   0  10   7      419.90      469.28     97.67 o
   1  10   7     6745.02     6794.90    167.18 o
   2  10   7        4.02        7.68     18.57 o
   3  10   7      263.33      254.00     30.29 o
   4  10   7      475.95      461.44     43.94 o
   5  10   7      802.81      875.12     65.65 o
   6  10   7      927.14      948.82     69.63 o
   7  10   7     3072.31     3001.39    197.85 o
   8  10   7      490.70      514.40    112.67 o
 -11  11   7      197.17      184.83     94.12 o
 -10  11   7      179.89      103.82     82.89 o
  -9  11   7       63.56       78.31     52.11 o
  -8  11   7      411.42      404.57     86.94 o
  -7  11   7     2280.94     2381.05    118.83 o
  -6  11   7     8676.55     8540.20    263.40 o
  -5  11   7       39.00       32.29     21.12 o
  -4  11   7     5813.11     5883.59    178.54 o
  -3  11   7     1044.14     1084.96     52.73 o
  -2  11   7     1345.46     1328.40     59.48 o
  -1  11   7      311.97      320.09     32.35 o
   0  11   7     1886.99     2010.71     69.18 o
   1  11   7       39.82       30.77     19.56 o
   2  11   7     4876.20     4855.84    128.29 o
   3  11   7     6912.41     6999.81    248.21 o
   4  11   7      787.54      713.77     52.10 o
   5  11   7       44.39       69.91     31.85 o
   6  11   7      684.25      596.12     53.11 o
   7  11   7      656.01      545.17     60.66 o
   8  11   7     2719.99     2680.00    205.11 o
 -10  12   7       65.11      111.65     83.32 o
  -9  12   7      279.73      306.62     94.41 o
  -8  12   7       89.90       55.06     66.44 o
  -7  12   7       74.03       40.97     41.73 o
  -6  12   7      330.50      358.08     39.52 o
  -5  12   7     2917.41     2981.75    111.76 o
  -4  12   7      526.84      531.21     39.42 o
  -3  12   7     3747.98     3654.69    119.37 o
  -2  12   7       91.57       75.59     25.93 o
  -1  12   7      184.70      211.23     25.57 o
   0  12   7       17.43       25.68     20.83 o
   1  12   7     9912.16    10340.98    261.78 o
   2  12   7     1775.31     1820.43     70.98 o
   3  12   7     1951.38     1927.50     97.02 o
   4  12   7       26.80       36.96     29.84 o
   5  12   7      295.48      344.11     43.22 o
   6  12   7       92.17       42.34     39.55 o
   7  12   7     3181.38     3422.46    312.48 o
 -10  13   7     2078.49     2067.86    198.88 o
  -9  13   7      321.78      250.54     90.86 o
  -8  13   7      613.09      611.09     75.21 o
  -7  13   7     2911.47     2805.40    126.43 o
  -6  13   7        3.04      -27.12     27.12 o
  -5  13   7        0.59       -3.03     28.20 o
  -4  13   7     1907.73     2004.44    117.26 o
  -3  13   7     7956.59     7892.09    228.77 o
  -2  13   7       69.55       72.44     21.36 o
  -1  13   7      524.96      568.47     36.73 o
   0  13   7      394.77      402.69     33.21 o
   1  13   7       95.23       61.83     26.01 o
   2  13   7     5067.85     5618.16    174.57 o
   3  13   7     2354.04     2538.47    103.59 o
   4  13   7      385.01      331.44     43.72 o
   5  13   7      364.83      281.59     48.41 o
   6  13   7     4961.78     4708.02    312.50 o
   7  13   7     3101.33     2903.52    151.15 o
  -9  14   7        3.26       45.64     84.48 o
  -8  14   7      556.20      583.24    112.23 o
  -7  14   7      695.13      538.45     79.77 o
  -6  14   7     2225.44     2163.84    324.95 o
  -5  14   7      662.23      816.84    142.41 o
  -4  14   7     1717.89     1762.29    119.00 o
  -3  14   7        5.41       10.90     30.07 o
  -2  14   7        8.78       16.72     21.38 o
  -1  14   7        2.13       -2.15     22.13 o
   0  14   7      794.33      824.89     46.20 o
   1  14   7     1331.87     1370.46     67.10 o
   2  14   7     2394.65     2636.47    117.84 o
   3  14   7      959.67      996.35     69.60 o
   4  14   7        6.64        3.61     31.37 o
   5  14   7     1808.56     1678.75    140.65 o
   6  14   7      345.94      263.04     68.30 o
  -9  15   7      533.68      564.69    122.23 o
  -8  15   7       66.64       90.52     78.50 o
  -7  15   7      451.26      447.50     56.06 o
  -6  15   7      948.13      856.17     64.07 o
  -5  15   7        2.40       60.63     24.74 o
  -4  15   7      202.02      193.35     28.19 o
  -3  15   7     1904.54     1840.82     69.47 o
  -2  15   7      550.75      518.03     37.67 o
  -1  15   7     3282.56     3417.20    107.17 o
   0  15   7     1092.98     1093.42     53.75 o
   1  15   7       12.95       56.27     36.67 o
   2  15   7      197.58      246.22     54.28 o
   3  15   7      742.77      734.78     83.31 o
   4  15   7     2265.41     2383.17    137.66 o
   5  15   7       75.41      121.57     45.60 o
   6  15   7     1678.50     1629.64    100.72 o
  -8  16   7      343.38      338.22     42.88 o
  -7  16   7     1164.38     1181.17     70.00 o
  -6  16   7     1008.28      874.70     51.61 o
  -5  16   7     1586.27     1373.86     68.93 o
  -4  16   7      892.05      838.09     54.85 o
  -3  16   7       76.53       83.74     27.67 o
  -2  16   7      169.92      173.90     30.01 o
  -1  16   7     2185.27     2111.21     78.81 o
   0  16   7     4828.16     4855.69    185.26 o
   1  16   7      674.53      637.78     59.94 o
   2  16   7       27.72       67.75     39.09 o
   3  16   7     1666.49     1606.66    109.19 o
   4  16   7      170.29      168.00    108.71 o
   5  16   7     2934.60     2940.59    161.28 o
  -7  17   7       35.91       -3.80     83.65 o
  -6  17   7      448.21      431.79     49.48 o
  -5  17   7        2.10      -17.29     26.55 o
  -4  17   7      117.98      102.91     29.89 o
  -3  17   7      222.87      238.89     35.20 o
  -2  17   7     4929.04     5359.31    254.29 o
  -1  17   7      280.62      345.30     59.27 o
   0  17   7     1756.44     1841.94    102.25 o
   1  17   7      730.18      675.59     90.17 o
   2  17   7      309.97      333.32     80.17 o
   3  17   7      119.35      192.51     54.79 o
   4  17   7     3804.12     3820.65    193.37 o
  -6  18   7       10.17       13.93     36.25 o
  -5  18   7      316.79      200.14     37.68 o
  -4  18   7       62.35       96.08     36.03 o
  -3  18   7     2635.28     2469.91    162.64 o
  -2  18   7      136.89      146.67     73.47 o
  -1  18   7     3946.76     4281.89    200.73 o
   0  18   7     2180.44     2274.48    114.68 o
   1  18   7       20.28       26.39     47.43 o
   2  18   7       36.97       -1.06     70.24 o
   3  18   7     1429.12     1383.42    105.84 o
  -5  19   7      191.06      232.57     64.34 o
  -4  19   7      407.53      317.23     80.53 o
  -3  19   7       42.70       69.31     48.01 o
  -2  19   7     5430.63     5692.50    413.01 o
  -1  19   7      257.41      254.10     61.39 o
   0  19   7      572.04      508.62     73.12 o
   1  19   7      126.80       92.16     53.61 o
 -12   0   8      353.40      396.75     84.70 o
 -10   0   8     1000.77     1238.73     88.36 o
  -8   0   8     1071.15     1012.14     60.78 o
  -6   0   8     2064.96     1953.34    100.50 o
  -4   0   8    23596.36    22603.80    766.34 o
  -2   0   8     8922.35     9213.20    282.01 o
   0   0   8     1135.33     1194.76    139.33 o
   2   0   8    14722.29    14492.17    465.31 o
   4   0   8     2464.05     2351.01    136.04 o
   6   0   8     3684.60     3857.80    165.51 o
   8   0   8       13.04       27.00     53.55 o
 -12   1   8      610.91      609.64     67.42 o
 -11   1   8       18.35       56.02     39.81 o
 -10   1   8     1282.64     1363.14     82.98 o
  -9   1   8     7974.10     8280.71    320.88 o
  -8   1   8      284.59      309.70     28.34 o
  -7   1   8      685.77      656.56     35.01 o
  -6   1   8      671.98      615.90     28.20 o
  -5   1   8        7.83       19.06     11.46 o
  -4   1   8     1020.55     1107.64     46.79 o
  -3   1   8    25678.70    25811.72    436.21 o
  -2   1   8      224.87      247.40     20.64 o
  -1   1   8     2605.90     2599.86     68.10 o
   0   1   8      502.37      509.37     24.07 o
   1   1   8      333.18      285.35     18.24 o
   2   1   8     1685.09     1679.81     58.45 o
   3   1   8     6732.47     6453.89    175.78 o
   4   1   8     2013.32     1975.59     66.48 o
   5   1   8     2529.85     2584.29     81.60 o
   6   1   8      491.41      433.97     35.39 o
   7   1   8       19.93       20.47     28.73 o
   8   1   8       15.49       22.47     36.59 o
   9   1   8      818.65      799.30     72.56 o
 -12   2   8      120.38      109.11     48.19 o
 -11   2   8        6.00        7.32     36.85 o
 -10   2   8     1803.19     1844.41    105.60 o
  -9   2   8      267.89      248.55     33.55 o
  -8   2   8     2342.37     2364.58     77.71 o
  -7   2   8     4794.88     4457.79    125.25 o
  -6   2   8      165.15      145.31     16.37 o
  -5   2   8       31.97       37.35     12.83 o
  -4   2   8     5870.67     5799.70    118.15 o
  -3   2   8     4852.17     4898.68    101.35 o
  -2   2   8     5102.99     5174.18    106.70 o
  -1   2   8      166.92      188.58     16.06 o
   0   2   8      452.73      440.12     22.45 o
   1   2   8      636.19      688.93     35.70 o
   2   2   8     7640.74     7624.22    194.69 o
   3   2   8      140.09      128.00     22.68 o
   4   2   8     9965.84     9942.84    296.59 o
   5   2   8     7488.93     7688.98    267.89 o
   6   2   8       37.02       11.28     22.92 o
   7   2   8      532.02      526.36     46.37 o
   8   2   8      476.53      428.23     59.02 o
   9   2   8       89.26      126.60     47.58 o
 -12   3   8      380.66      423.24     59.64 o
 -11   3   8      881.94      905.94     71.23 o
 -10   3   8     2345.77     2509.47    163.60 o
  -9   3   8     3877.85     4042.07    165.49 o
  -8   3   8      520.46      599.64     35.14 o
  -7   3   8      282.77      281.05     26.23 o
  -6   3   8      429.74      393.53     23.11 o
  -5   3   8      214.92      182.03     16.78 o
  -4   3   8     5818.02     5633.88    109.93 o
  -3   3   8     9050.17     8837.68    203.50 o
  -2   3   8      261.66      255.82     15.95 o
  -1   3   8     2230.54     2325.25     55.55 o
   0   3   8     5756.91     5786.30    148.86 o
   1   3   8      229.82      254.14     26.93 o
   2   3   8     4344.40     4336.31    140.05 o
   3   3   8     8104.89     8105.88    208.42 o
   4   3   8     2833.12     2881.40     90.55 o
   5   3   8       26.56       48.70     23.32 o
   6   3   8      114.97      102.14     27.65 o
   7   3   8      286.55      347.59     41.26 o
   8   3   8     1149.07     1175.43     80.33 o
 -12   4   8     1496.48     1493.88     96.28 o
 -11   4   8      490.69      490.90     59.34 o
 -10   4   8     1242.27     1328.04     71.53 o
  -9   4   8       31.88       17.23     24.46 o
  -8   4   8     2568.94     2378.99     84.21 o
  -7   4   8      465.25      447.74     24.73 o
  -6   4   8     5654.65     5441.91    131.78 o
  -5   4   8     3159.50     3135.53    110.12 o
  -4   4   8      211.55      209.54     16.17 o
  -3   4   8       24.52       18.45     11.78 o
  -2   4   8     1728.51     1819.29     46.06 o
  -1   4   8      384.77      366.11     20.73 o
   0   4   8      676.16      726.91     33.38 o
   1   4   8     5656.43     5517.65    145.06 o
   2   4   8      152.35      121.62     21.33 o
   3   4   8      159.57      172.25     24.06 o
   4   4   8     4991.37     4947.12    138.33 o
   5   4   8     5915.48     5946.49    218.03 o
   6   4   8     1287.38     1359.88     69.92 o
   7   4   8      799.04      830.36     58.32 o
   8   4   8     2979.29     2760.42    124.71 o
 -12   5   8       10.57       34.20     42.24 o
 -11   5   8     1325.99     1422.69     88.07 o
 -10   5   8      743.36      904.61     58.14 o
  -9   5   8      633.61      707.81     45.44 o
  -8   5   8     1659.54     1588.05     53.49 o
  -7   5   8      658.85      689.05     30.20 o
  -6   5   8      886.49      900.37     34.44 o
  -5   5   8      271.82      311.26     21.07 o
  -4   5   8    10174.24    10021.55    198.54 o
  -3   5   8     1458.24     1413.21     41.85 o
  -2   5   8     2471.44     2457.64     68.74 o
  -1   5   8        9.99       20.44     12.57 o
   0   5   8      314.38      331.76     23.30 o
   1   5   8       90.74       86.29     19.33 o
   2   5   8     1666.89     1701.15     60.94 o
   3   5   8     1911.64     1952.88     67.72 o
   4   5   8       19.01        7.72     20.61 o
   5   5   8     1415.26     1408.40     59.99 o
   6   5   8      343.72      335.05     41.19 o
   7   5   8     1623.43     1692.17     82.63 o
   8   5   8      771.56      822.13     73.64 o
 -12   6   8      680.67      755.41    100.02 o
 -11   6   8      406.03      420.38     72.52 o
 -10   6   8     1008.30     1050.80     54.62 o
  -9   6   8        2.28       -0.82     22.51 o
  -8   6   8     1047.62     1118.85     41.91 o
  -7   6   8     5553.68     5333.76    130.34 o
  -6   6   8      502.68      535.44     27.85 o
  -5   6   8     4479.81     4336.90    108.10 o
  -4   6   8       32.95       49.17     12.88 o
  -3   6   8     4318.82     4251.97     98.16 o
  -2   6   8     1325.43     1289.79     49.39 o
  -1   6   8     6708.43     6839.28    183.88 o
   0   6   8     2001.40     2111.39     70.86 o
   1   6   8     6625.92     6783.17    162.61 o
   2   6   8      428.17      452.94     36.64 o
   3   6   8      339.32      296.28     29.21 o
   4   6   8      100.63      103.51     24.86 o
   5   6   8     1117.13     1222.61     64.85 o
   6   6   8     3206.02     3537.70    128.31 o
   7   6   8      454.00      648.80     54.47 o
   8   6   8     2827.77     2752.98    179.99 o
 -11   7   8      724.73      634.54    112.45 o
 -10   7   8      435.09      401.22     52.97 o
  -9   7   8       93.87      129.79     47.53 o
  -8   7   8     4404.68     4171.76    177.30 o
  -7   7   8     8116.00     7835.36    183.46 o
  -6   7   8     2632.52     2433.66     67.95 o
  -5   7   8     9740.95     9529.39    229.92 o
  -4   7   8      606.90      588.90     33.67 o
  -3   7   8       49.74       55.89     14.33 o
  -2   7   8    10109.48    10195.36    268.81 o
  -1   7   8     2220.91     2308.66     74.82 o
   0   7   8      169.47      189.97     24.69 o
   1   7   8     9738.97     9907.40    253.66 o
   2   7   8     1964.11     2217.50    146.51 o
   3   7   8       47.33       59.17     25.93 o
   4   7   8      119.86      125.59     36.06 o
   5   7   8     2943.53     3057.47    204.57 o
   6   7   8       40.95       13.96     36.48 o
   7   7   8     3087.36     3020.33    140.69 o
   8   7   8      583.37      497.03    101.00 o
 -11   8   8      135.06      201.49     92.59 o
 -10   8   8     1352.39     1384.12    226.23 o
  -9   8   8      650.66      566.67     70.18 o
  -8   8   8     2427.35     2106.92    233.04 o
  -7   8   8     3436.44     3336.80     97.86 o
  -6   8   8     1248.30     1217.76     42.25 o
  -5   8   8       75.24      101.98     17.84 o
  -4   8   8     4760.55     4645.31    110.34 o
  -3   8   8       46.28       70.71     18.29 o
  -2   8   8      957.04      928.59     40.14 o
  -1   8   8      512.18      522.44     26.29 o
   0   8   8     6911.59     7296.23    194.26 o
   1   8   8      580.42      715.39     40.96 o
   2   8   8     1949.78     1882.99     88.54 o
   3   8   8      768.85      733.18     52.92 o
   4   8   8      473.69      481.79     65.30 o
   5   8   8       25.96       68.62     35.68 o
   6   8   8     6116.82     5827.40    477.82 o
   7   8   8      285.34      344.45     54.71 o
   8   8   8      112.04      130.93     66.11 o
 -11   9   8      879.32      747.06    123.53 o
 -10   9   8       22.26       32.10     71.22 o
  -9   9   8      599.27      641.46     75.91 o
  -8   9   8       99.18       79.13     44.55 o
  -7   9   8     1288.61     1325.87     82.25 o
  -6   9   8       12.23       12.55     14.65 o
  -5   9   8     6160.31     5784.04    157.05 o
  -4   9   8      109.83       90.74     36.11 o
  -3   9   8      206.90      184.78     38.32 o
  -2   9   8      394.22      437.10     37.50 o
  -1   9   8     3623.98     3746.54    120.40 o
   0   9   8       41.84       34.78     21.74 o
   1   9   8    18700.34    18653.66    462.40 o
   2   9   8     2748.33     2747.83     91.25 o
   3   9   8       34.82       40.91     24.77 o
   4   9   8      778.56      827.42     52.96 o
   5   9   8      718.83      710.37     89.64 o
   6   9   8      434.56      387.51     55.27 o
   7   9   8     1458.77     1504.59    126.07 o
 -11  10   8      355.87      425.95    109.11 o
 -10  10   8      137.75      188.01     84.62 o
  -9  10   8      144.26      225.50     58.19 o
  -8  10   8       69.64       48.46     41.68 o
  -7  10   8      445.93      446.00     26.81 o
  -6  10   8     7821.60     7731.16    255.84 o
  -5  10   8     1584.70     1508.39     62.34 o
  -4  10   8      693.16      633.50     67.89 o
  -3  10   8     1080.18     1147.24     67.43 o
  -2  10   8     1554.37     1632.22     68.10 o
  -1  10   8       22.02       17.54     22.54 o
   0  10   8    10329.78    10497.36    298.03 o
   1  10   8     2484.91     2536.40     78.37 o
   2  10   8      153.22      156.20     28.46 o
   3  10   8      905.20      809.03     60.65 o
   4  10   8       40.01       60.09     30.59 o
   5  10   8       18.85       34.83     32.78 o
   6  10   8     5878.28     5493.74    240.29 o
   7  10   8       18.99      -19.49     38.54 o
 -10  11   8      306.46      416.75    102.67 o
  -9  11   8       20.32       21.32     47.80 o
  -8  11   8     1982.47     2072.55    130.38 o
  -7  11   8      924.55      942.11     54.92 o
  -6  11   8      845.24      739.05     47.61 o
  -5  11   8     6294.92     6163.07    184.16 o
  -4  11   8     1020.54     1063.04     71.45 o
  -3  11   8       49.98       13.67     23.41 o
  -2  11   8     4769.81     4656.33    146.27 o
  -1  11   8     3950.55     4010.09    134.25 o
   0  11   8      178.14      158.93     41.80 o
   1  11   8     5391.92     5579.56    144.21 o
   2  11   8     1249.49     1221.20     57.23 o
   3  11   8       57.15       57.73     26.86 o
   4  11   8     1572.43     1649.23     81.13 o
   5  11   8      492.42      467.68     50.31 o
   6  11   8      298.72      203.59     50.19 o
   7  11   8     1141.37     1160.96    109.18 o
 -10  12   8      448.27      539.05    115.05 o
  -9  12   8      417.05      620.19     81.29 o
  -8  12   8       36.25       56.68     45.75 o
  -7  12   8      919.69      783.52     70.82 o
  -6  12   8     8467.32     7965.15    309.22 o
  -5  12   8       29.69       15.64     27.94 o
  -4  12   8       31.47       25.52     24.61 o
  -3  12   8     1074.54     1133.26     57.19 o
  -2  12   8     1149.08     1188.40     60.85 o
  -1  12   8      262.49      410.90     38.86 o
   0  12   8    10284.93    10006.01    255.61 o
   1  12   8     1056.34     1088.79     80.06 o
   2  12   8      755.05      731.64     46.65 o
   3  12   8      344.98      371.88     44.77 o
   4  12   8      729.60      660.71     55.69 o
   5  12   8      444.84      430.78     84.81 o
   6  12   8     1826.50     1790.36    118.58 o
  -9  13   8      140.92      218.83     63.58 o
  -8  13   8     3088.89     3188.70    238.88 o
  -7  13   8     2574.45     2342.67    198.95 o
  -6  13   8      269.60      232.03     36.74 o
  -5  13   8     1117.94     1092.48     65.94 o
  -4  13   8     1141.67     1151.56     82.82 o
  -3  13   8      343.93      337.70     36.41 o
  -2  13   8     2187.42     2283.49     90.91 o
  -1  13   8     2779.41     2844.84     93.05 o
   0  13   8     1597.11     1542.20     63.39 o
   1  13   8      317.84      295.00     37.90 o
   2  13   8     3413.51     3658.96    150.15 o
   3  13   8       16.95       -9.21     30.93 o
   4  13   8     1386.54     1223.12     72.17 o
   5  13   8     2425.58     2212.46    155.01 o
   6  13   8       26.85       29.45     43.33 o
  -9  14   8        5.19      -32.53     81.94 o
  -8  14   8       81.14       67.60     82.02 o
  -7  14   8       22.09        0.30     26.16 o
  -6  14   8      703.79      687.46     87.31 o
  -5  14   8       57.45       47.67     34.44 o
  -4  14   8      378.57      487.36     68.12 o
  -3  14   8       65.10       59.38     30.27 o
  -2  14   8      614.52      537.19     38.52 o
  -1  14   8     1352.85     1366.45     59.90 o
   0  14   8       90.16      118.93     33.80 o
   1  14   8      526.17      600.61     57.50 o
   2  14   8      887.98      787.60     66.23 o
   3  14   8     1351.92     1350.45    101.60 o
   4  14   8      578.13      615.16     74.99 o
   5  14   8     2761.36     2820.42    137.71 o
  -8  15   8      114.42       84.33     28.06 o
  -7  15   8      463.71      341.23     41.69 o
  -6  15   8      120.99      109.48     42.13 o
  -5  15   8       25.87       19.28     81.11 o
  -4  15   8      936.30      943.74     53.09 o
  -3  15   8      647.29      691.51     60.52 o
  -2  15   8       32.85        1.62     24.67 o
  -1  15   8      358.75      326.14     35.98 o
   0  15   8     1228.21     1333.45     70.44 o
   1  15   8      272.33      306.42     48.89 o
   2  15   8     2334.93     2360.92    115.11 o
   3  15   8       11.18       57.06     49.67 o
   4  15   8      793.40      626.39     75.32 o
  -7  16   8      143.28      195.15     39.06 o
  -6  16   8      151.11       72.70     38.75 o
  -5  16   8     2010.37     1934.26    118.62 o
  -4  16   8     2525.16     2446.31    201.50 o
  -3  16   8      940.71      826.17     48.85 o
  -2  16   8       68.71       47.71     27.68 o
  -1  16   8      596.17      605.08     53.31 o
   0  16   8      112.20      142.92     43.41 o
   1  16   8      232.16      257.49     49.38 o
   2  16   8     2149.96     2190.94    144.45 o
   3  16   8       13.70       98.60     51.59 o
   4  16   8      767.15      678.87     81.26 o
  -6  17   8      218.10      281.37     68.36 o
  -5  17   8      276.71      203.50     48.29 o
  -4  17   8     1369.03     1123.36    155.77 o
  -3  17   8     8317.94     8514.37    566.65 o
  -2  17   8      181.92      230.86     57.77 o
  -1  17   8      126.97      124.85     59.40 o
   0  17   8       48.54       13.55     44.44 o
   1  17   8      199.06      216.19     49.64 o
   2  17   8      136.35      129.29     73.18 o
   3  17   8     2125.93     2007.68    151.14 o
  -5  18   8     2406.91     2405.45    150.19 o
  -4  18   8     2798.49     2538.04    168.76 o
  -3  18   8      324.02      256.64     50.77 o
  -2  18   8     3064.51     3522.32    197.79 o
  -1  18   8      127.40      162.38     48.59 o
   0  18   8      635.85      715.16     69.90 o
   1  18   8       10.52      -46.97     46.97 o
 -11   0   9     1531.89     1671.04    139.40 o
  -9   0   9      622.32      625.05     73.03 o
  -7   0   9       61.40       54.77     31.72 o
  -5   0   9     4746.56     4660.33    203.43 o
  -3   0   9      922.04      978.15     54.77 o
  -1   0   9      127.50      112.12     24.35 o
   1   0   9     5593.92     5832.07    368.22 o
   3   0   9     8052.31     8225.04    338.99 o
   5   0   9     1354.45     1506.46     87.66 o
   7   0   9     2533.65     2454.45    163.69 o
 -12   1   9      213.26      279.98     55.48 o
 -11   1   9      245.18      321.21     51.53 o
 -10   1   9     3179.48     3346.48    138.58 o
  -9   1   9        3.14       52.21     34.73 o
  -8   1   9        8.65       39.82     30.16 o
  -7   1   9      220.57      206.37     27.00 o
  -6   1   9      216.04      241.61     27.36 o
  -5   1   9      693.50      740.63     41.22 o
  -4   1   9     3390.88     3417.22    111.96 o
  -3   1   9      139.38      133.79     18.20 o
  -2   1   9     2289.75     2372.86     67.36 o
  -1   1   9      758.20      789.80     31.23 o
   0   1   9       12.29       37.74     12.85 o
   1   1   9      103.47      132.72     21.15 o
   2   1   9    10963.11    11112.36    300.47 o
   3   1   9       36.49       19.90     20.72 o
   4   1   9      864.25      902.88     44.57 o
   5   1   9      355.95      432.92     35.84 o
   6   1   9       99.26       84.14     27.52 o
   7   1   9      842.90      926.41     92.34 o
   8   1   9     6542.09     6317.16    227.85 o
 -12   2   9        5.28       22.50     46.35 o
 -11   2   9     1443.36     1523.68     92.79 o
 -10   2   9      121.03      122.53     35.35 o
  -9   2   9     1285.93     1227.44     65.07 o
  -8   2   9     3495.47     3236.43    100.60 o
  -7   2   9       89.63       75.47     23.52 o
  -6   2   9     7253.92     6955.94    203.29 o
  -5   2   9     6112.70     5864.19    159.42 o
  -4   2   9       60.16       43.08     18.47 o
  -3   2   9     5725.15     5673.59    154.22 o
  -2   2   9     4642.37     4671.39    117.11 o
  -1   2   9      573.83      567.94     36.26 o
   0   2   9     2861.62     2680.73     72.55 o
   1   2   9     5575.73     5595.08    148.55 o
   2   2   9      133.29      168.39     24.69 o
   3   2   9    10149.83    10308.55    261.81 o
   4   2   9     5080.77     5123.75    144.32 o
   5   2   9       27.23       35.98     23.94 o
   6   2   9      927.13      923.67     49.99 o
   7   2   9     2147.97     1922.07    100.83 o
   8   2   9      352.94      290.78     55.50 o
 -12   3   9     1374.81     1506.11     99.10 o
 -11   3   9      607.79      747.89     55.41 o
 -10   3   9     3996.80     4206.59    157.38 o
  -9   3   9     1849.45     1840.21     82.23 o
  -8   3   9      697.60      631.98     37.47 o
  -7   3   9       17.30       -5.35     17.88 o
  -6   3   9     1105.94     1106.83     47.11 o
  -5   3   9     4242.74     4079.56    108.14 o
  -4   3   9     8919.15     8531.81    221.68 o
  -3   3   9      904.67      958.27     42.59 o
  -2   3   9      896.65      927.52     44.92 o
  -1   3   9      480.93      473.59     36.90 o
   0   3   9     4957.57     4794.31    131.30 o
   1   3   9       49.46       43.02     21.54 o
   2   3   9     2424.50     2434.56     84.96 o
   3   3   9      469.93      447.11     33.99 o
   4   3   9      467.46      503.15     37.72 o
   5   3   9      395.25      415.22     37.76 o
   6   3   9      682.11      684.95     51.35 o
   7   3   9      141.49       74.00     38.71 o
   8   3   9      750.21      910.36     94.56 o
 -11   4   9     1092.59     1235.65    169.54 o
 -10   4   9      336.56      417.84     43.13 o
  -9   4   9     7278.28     6999.96    237.15 o
  -8   4   9      115.54      117.04     23.43 o
  -7   4   9       67.10       70.59     24.36 o
  -6   4   9     2154.71     2053.82     70.05 o
  -5   4   9     2688.63     2812.07     88.89 o
  -4   4   9      361.29      294.31     26.85 o
  -3   4   9     5885.23     6057.09    181.17 o
  -2   4   9     4404.46     4382.11    120.74 o
  -1   4   9      986.49     1037.19     46.23 o
   0   4   9     6708.08     6667.62    195.32 o
   1   4   9      778.75      698.60     42.32 o
   2   4   9     1096.95     1061.02     54.31 o
   3   4   9      661.06      654.01     44.85 o
   4   4   9     3195.63     3215.63    210.26 o
   5   4   9      415.90      464.53     44.26 o
   6   4   9      895.35      855.76     69.41 o
   7   4   9      154.95      132.12     42.66 o
 -11   5   9     1630.93     1776.81    216.16 o
 -10   5   9     1792.44     1662.48     80.66 o
  -9   5   9     1874.01     1861.18     83.24 o
  -8   5   9     3212.94     3080.24    106.08 o
  -7   5   9      385.09      391.78     29.52 o
  -6   5   9     2629.60     2482.32     79.73 o
  -5   5   9     3698.29     3631.63    106.56 o
  -4   5   9     3811.35     3604.94     97.83 o
  -3   5   9      113.52      128.97     23.69 o
  -2   5   9      209.42      228.80     21.18 o
  -1   5   9     1245.82     1220.63     50.72 o
   0   5   9      447.45      529.54     34.64 o
   1   5   9     3486.64     3535.97    117.17 o
   2   5   9      561.98      539.07     62.73 o
   3   5   9     3350.08     3222.19    113.12 o
   4   5   9      935.75      873.70     53.53 o
   5   5   9      509.70      474.10     44.78 o
   6   5   9     2054.13     1939.68    186.91 o
   7   5   9     3085.79     3141.31    166.42 o
 -11   6   9      771.30      882.34     97.41 o
 -10   6   9      644.08      557.96     92.45 o
  -9   6   9     1940.06     1968.37     85.95 o
  -8   6   9      253.50      190.50     37.05 o
  -7   6   9     3021.46     3049.42     94.40 o
  -6   6   9      108.20      122.04     23.56 o
  -5   6   9      438.38      446.57     30.06 o
  -4   6   9      717.40      690.69     37.37 o
  -3   6   9     1770.95     1775.96     62.43 o
  -2   6   9     2609.77     2470.56     77.85 o
  -1   6   9     9464.38     9435.71    254.84 o
   0   6   9     1795.98     1894.17     77.16 o
   1   6   9     1301.70     1234.81     54.02 o
   2   6   9      213.31      261.27     33.36 o
   3   6   9        3.68       17.11     26.26 o
   4   6   9     2078.50     2325.69    164.55 o
   5   6   9     3262.53     3239.96    326.49 o
   6   6   9     3978.91     3834.29    220.99 o
   7   6   9      600.39      560.85     63.71 o
 -11   7   9      151.51      145.70     84.04 o
 -10   7   9       27.76       82.23     70.86 o
  -9   7   9      716.88      735.95     45.84 o
  -8   7   9     2673.46     2638.86    103.87 o
  -7   7   9      246.81      242.30     25.66 o
  -6   7   9     3822.22     3604.28    106.94 o
  -5   7   9      195.14      191.43     23.58 o
  -4   7   9      624.28      609.61     34.40 o
  -3   7   9     1169.78     1089.56     46.02 o
  -2   7   9     3736.92     3799.11    121.63 o
  -1   7   9     1808.11     1852.49    134.75 o
   0   7   9      394.56      417.94     39.17 o
   1   7   9     2672.37     2843.25    138.76 o
   2   7   9     1214.33     1287.69     64.01 o
   3   7   9      655.81      676.66     48.60 o
   4   7   9     2182.08     2106.04     88.53 o
   5   7   9      319.92      312.18     51.23 o
   6   7   9      866.22      965.24     74.89 o
   7   7   9     3096.58     2910.53    193.07 o
 -11   8   9      217.12      246.56     93.03 o
 -10   8   9       10.24       47.02     64.77 o
  -9   8   9        7.36       62.41     46.38 o
  -8   8   9     1220.43     1126.30     72.09 o
  -7   8   9     8596.98     8068.92    214.40 o
  -6   8   9       31.85       45.78     19.36 o
  -5   8   9      101.77      130.12     21.95 o
  -4   8   9       23.25       -8.55     17.75 o
  -3   8   9       12.30        1.41     18.30 o
  -2   8   9     1014.65     1079.77     53.85 o
  -1   8   9    20935.56    21812.41    583.51 o
   0   8   9      613.71      589.53     47.33 o
   1   8   9      123.08      129.62     27.50 o
   2   8   9      171.10      211.35     34.86 o
   3   8   9       49.28       74.91     27.20 o
   4   8   9      249.96      237.06     37.55 o
   5   8   9     4380.74     4324.01    334.64 o
   6   8   9     2121.25     2032.72    109.44 o
   7   8   9     2207.05     2265.74    121.44 o
 -10   9   9     1050.65     1030.92    127.01 o
  -9   9   9       22.73       13.86     42.18 o
  -8   9   9      430.70      492.32     47.11 o
  -7   9   9      344.58      346.11     57.12 o
  -6   9   9     2845.81     2709.19     86.70 o
  -5   9   9       64.49       64.43     20.70 o
  -4   9   9     1458.85     1335.24     62.88 o
  -3   9   9      805.61      698.86     50.64 o
  -2   9   9     2821.18     2957.29    102.80 o
  -1   9   9     1445.35     1479.75     66.48 o
   0   9   9     4971.43     5102.72    146.99 o
   1   9   9        1.42       15.82     23.39 o
   2   9   9      144.54      193.08     31.80 o
   3   9   9      206.93      204.26     31.93 o
   4   9   9     2334.48     2369.03    101.07 o
   5   9   9      152.29      129.53     44.20 o
   6   9   9     2339.45     2398.12    122.17 o
 -10  10   9      884.39     1061.97     96.98 o
  -9  10   9       69.47       72.64     51.07 o
  -8  10   9      906.49      836.66     46.86 o
  -7  10   9     1219.24     1272.99     66.43 o
  -6  10   9      109.85      104.15     31.40 o
  -5  10   9      165.50      151.05     24.30 o
  -4  10   9      348.35      382.08     39.56 o
  -3  10   9       33.46       57.22     31.20 o
  -2  10   9       33.37       17.67     24.06 o
  -1  10   9     9914.35     9788.20    278.38 o
   0  10   9      287.11      335.35     34.52 o
   1  10   9      347.86      295.23     48.09 o
   2  10   9      207.28      251.57     34.87 o
   3  10   9      115.89      127.05     30.54 o
   4  10   9       98.14      109.46     36.22 o
   5  10   9     6268.40     6309.04    317.25 o
   6  10   9      609.17      716.29     99.87 o
 -10  11   9      449.51      428.07     76.53 o
  -9  11   9       63.24       92.52     78.83 o
  -8  11   9     1419.26     1314.40    229.53 o
  -7  11   9       24.50       13.97     28.79 o
  -6  11   9     3423.86     3054.85    140.98 o
  -5  11   9      304.03      289.73     36.89 o
  -4  11   9      129.29      203.99     34.73 o
  -3  11   9      114.60      104.60     32.97 o
  -2  11   9     1328.20     1374.33     75.58 o
  -1  11   9       75.64       94.09     29.85 o
   0  11   9     6831.55     6979.38    347.14 o
   1  11   9      354.34      323.99     36.02 o
   2  11   9      335.51      333.92     42.20 o
   3  11   9       18.38      -23.15     30.92 o
   4  11   9     1435.09     1518.95     81.31 o
   5  11   9      687.03      697.14     74.08 o
  -9  12   9      829.56      749.74    120.92 o
  -8  12   9       22.98       39.71     85.24 o
  -7  12   9     1077.30      971.29     59.79 o
  -6  12   9      397.32      370.54     38.98 o
  -5  12   9      723.52      698.78     51.71 o
  -4  12   9      411.52      454.35     65.70 o
  -3  12   9      548.97      532.61     50.30 o
  -2  12   9     3077.52     3202.74    113.69 o
  -1  12   9     2553.18     2548.49     98.68 o
   0  12   9     1496.47     1542.69     72.87 o
   1  12   9      906.89     1002.12     59.78 o
   2  12   9      500.52      534.94     51.44 o
   3  12   9        5.90      -31.78     31.78 o
   4  12   9      742.23      812.38     75.92 o
   5  12   9     4053.52     3774.36    145.75 o
  -8  13   9     3780.79     4235.20    297.85 o
  -7  13   9       19.66       44.54     27.52 o
  -6  13   9      956.48      872.86    138.38 o
  -5  13   9      616.37      618.63     60.77 o
  -4  13   9     1002.02     1078.77     68.30 o
  -3  13   9      775.10      793.20     61.19 o
  -2  13   9     1088.37     1137.50     62.77 o
  -1  13   9      355.26      321.15     34.80 o
   0  13   9     1990.45     2101.71     89.05 o
   1  13   9       38.47       46.86     32.51 o
   2  13   9       37.17       -4.11     35.88 o
   3  13   9       97.50       55.46     38.24 o
   4  13   9     1598.33     1690.18    158.14 o
  -8  14   9     1122.44     1318.71    156.71 o
  -7  14   9     3224.62     2965.85    341.21 o
  -6  14   9     2273.31     2082.62    154.65 o
  -5  14   9     2547.47     2435.44    110.56 o
  -4  14   9      321.84      265.33     43.76 o
  -3  14   9      891.04      837.56     63.88 o
  -2  14   9     2447.38     2415.63     86.28 o
  -1  14   9      190.73      244.74     39.84 o
   0  14   9     2564.37     2567.61    102.66 o
   1  14   9      350.51      346.31     51.18 o
   2  14   9       12.41      -38.60     38.60 o
   3  14   9      343.47      390.52     56.70 o
   4  14   9     1113.36     1039.71     99.57 o
  -7  15   9       52.04        9.78     50.97 o
  -6  15   9      239.31      269.72     43.70 o
  -5  15   9     4328.96     3968.07    179.85 o
  -4  15   9      783.97      729.22     67.90 o
  -3  15   9      994.24      950.64     57.50 o
  -2  15   9     2712.58     2639.23    104.15 o
  -1  15   9        5.87       -6.91     33.40 o
   0  15   9       16.79       44.16     39.24 o
   1  15   9      843.44      838.27     69.74 o
   2  15   9      396.72      390.84     89.46 o
   3  15   9      635.40      775.19     84.79 o
  -6  16   9     1164.85     1058.43     74.94 o
  -5  16   9     2966.33     2950.19    146.52 o
  -4  16   9      363.07      314.69     42.22 o
  -3  16   9      619.76      565.56     74.10 o
  -2  16   9      364.84      370.45     55.50 o
  -1  16   9        7.47        9.68     38.36 o
   0  16   9      658.14      727.13     70.94 o
   1  16   9      987.39     1039.31     79.77 o
   2  16   9        6.14        8.82     49.11 o
  -4  17   9     1020.80     1081.17    136.49 o
  -3  17   9      286.61      405.48     98.86 o
  -2  17   9     1887.31     1926.65    161.06 o
  -1  17   9       46.38       37.62     55.86 o
   0  17   9     1282.71     1358.68     90.81 o
 -10   0  10      170.95      145.99     59.70 o
  -8   0  10     3231.88     3034.12    151.76 o
  -6   0  10     2191.33     2339.76    123.15 o
  -4   0  10     5958.24     6077.32    260.73 o
  -2   0  10       39.76       61.38     27.27 o
   0   0  10     3114.27     3127.32    157.21 o
   2   0  10     6008.20     6048.40    362.15 o
   4   0  10      965.47      941.07     89.32 o
   6   0  10       48.33       21.46     50.00 o
 -11   1  10     2373.35     2796.54    138.52 o
 -10   1  10      122.60       89.71     39.06 o
  -9   1  10      172.14      146.72     31.73 o
  -8   1  10      619.10      640.19     43.51 o
  -7   1  10       64.33       43.91     25.64 o
  -6   1  10        2.12       15.65     23.30 o
  -5   1  10     6161.65     5949.60    180.79 o
  -4   1  10       34.14       48.00     24.56 o
  -3   1  10      229.28      210.03     29.11 o
  -2   1  10       13.02        4.12     18.68 o
  -1   1  10     2540.81     2545.37    137.64 o
   0   1  10     1401.57     1384.22     79.24 o
   1   1  10    11618.70    11581.35    635.87 o
   2   1  10      485.96      453.71     43.40 o
   3   1  10      574.48      508.29     51.26 o
   4   1  10      354.44      372.28     38.82 o
   5   1  10     1826.71     1872.87    106.76 o
   6   1  10       60.31       54.74     39.55 o
   7   1  10     5903.95     5688.09    356.06 o
 -11   2  10     2427.03     2810.35    205.51 o
 -10   2  10     1197.35     1203.41    123.13 o
  -9   2  10       47.05       53.75     29.01 o
  -8   2  10      101.46      105.15     35.53 o
  -7   2  10     3818.94     3551.65    119.26 o
  -6   2  10     5826.22     5510.94    169.32 o
  -5   2  10      210.38      213.27     29.60 o
  -4   2  10     4790.71     4727.55    134.93 o
  -3   2  10      665.32      647.72     42.40 o
  -2   2  10       88.93       99.78     24.85 o
  -1   2  10     4258.66     4254.35    139.27 o
   0   2  10     5804.52     5554.99    197.24 o
   1   2  10       16.89       44.42     29.81 o
   2   2  10     7158.88     7377.73    422.16 o
   3   2  10     3178.46     3239.75    108.27 o
   4   2  10      248.48      266.31     36.11 o
   5   2  10     1989.99     1999.02    120.22 o
   6   2  10     1559.78     1650.11    130.33 o
 -11   3  10      872.76      970.45     74.16 o
 -10   3  10      154.64      176.49     40.73 o
  -9   3  10     1342.25     1397.90     61.24 o
  -8   3  10      304.88      274.81     30.50 o
  -7   3  10     1103.02     1148.42     56.65 o
  -6   3  10      274.22      337.59     33.43 o
  -5   3  10     2150.33     2079.21     73.52 o
  -4   3  10       34.93       22.86     21.08 o
  -3   3  10     4316.97     4291.13    188.62 o
  -2   3  10       97.99      114.83     25.77 o
  -1   3  10       11.40       29.90     23.94 o
   0   3  10     3832.74     3943.14    148.51 o
   1   3  10     4177.82     4197.62    135.73 o
   2   3  10     1892.59     1784.16     76.05 o
   3   3  10       71.05      100.12     30.36 o
   4   3  10       60.29       77.66     32.03 o
   5   3  10      178.13      201.41     35.61 o
   6   3  10     2410.09     2452.94    115.35 o
 -11   4  10      439.21      582.28    109.22 o
 -10   4  10      664.85      815.95     62.10 o
  -9   4  10     1408.89     1380.54     78.94 o
  -8   4  10     1282.13     1325.40     56.98 o
  -7   4  10     2945.42     2947.61     93.67 o
  -6   4  10     3864.42     3760.66    112.98 o
  -5   4  10        1.39        5.28     22.65 o
  -4   4  10     1183.12     1192.13     51.86 o
  -3   4  10     2424.59     2377.41     89.51 o
  -2   4  10        6.39       -7.69     24.93 o
  -1   4  10     4742.24     4575.32    149.24 o
   0   4  10      983.88      988.82     47.71 o
   1   4  10      894.88      902.86     55.86 o
   2   4  10     1069.95     1139.54     59.03 o
   3   4  10     1592.61     1697.43     79.95 o
   4   4  10     1374.56     1338.18     68.97 o
   5   4  10      208.68      223.11     64.84 o
   6   4  10     2858.32     2812.01    204.58 o
 -11   5  10     1379.51     1404.45    136.32 o
 -10   5  10      637.79      726.87     73.00 o
  -9   5  10     1981.99     2009.38     89.35 o
  -8   5  10      320.50      308.74     30.82 o
  -7   5  10     1718.30     1789.98     66.88 o
  -6   5  10      885.96      860.44     43.30 o
  -5   5  10      842.66      808.26     41.42 o
  -4   5  10     2885.01     2816.40     90.80 o
  -3   5  10     1100.61     1179.40     64.57 o
  -2   5  10      891.97     1018.49     60.28 o
  -1   5  10       41.39       69.06     25.97 o
   0   5  10      795.58      750.05     42.91 o
   1   5  10      533.75      572.37     43.36 o
   2   5  10     3485.20     3572.90    123.87 o
   3   5  10      311.54      350.37     40.47 o
   4   5  10      169.41      181.55     37.99 o
   5   5  10       74.41      133.92     45.53 o
   6   5  10     2038.01     2061.43    111.96 o
 -10   6  10     1693.39     1776.15     94.79 o
  -9   6  10      790.20      771.01     50.02 o
  -8   6  10     5152.78     5024.01    144.96 o
  -7   6  10     2317.66     2249.09     77.96 o
  -6   6  10      327.32      333.32     29.45 o
  -5   6  10      236.73      240.65     34.25 o
  -4   6  10      702.16      672.94     43.82 o
  -3   6  10     3656.85     3624.56    138.80 o
  -2   6  10     4908.92     4993.91    180.12 o
  -1   6  10      109.76      134.87     29.34 o
   0   6  10      197.85      227.12     31.45 o
   1   6  10        9.80       21.32     23.36 o
   2   6  10       25.08       24.78     26.54 o
   3   6  10     1641.50     1642.41    101.52 o
   4   6  10      586.34      584.04     50.52 o
   5   6  10       48.56       48.19     41.84 o
   6   6  10      372.67      310.61     65.81 o
 -10   7  10      384.64      448.34     45.31 o
  -9   7  10       78.83       66.56     32.53 o
  -8   7  10      106.15       45.42     24.95 o
  -7   7  10     1765.91     1552.01     66.56 o
  -6   7  10      173.27      110.16     23.73 o
  -5   7  10     2524.02     2375.52     89.63 o
  -4   7  10     3118.74     3060.60    147.90 o
  -3   7  10     1297.66     1407.96     80.57 o
  -2   7  10       23.60       28.97     28.96 o
  -1   7  10     4527.57     4665.38    154.11 o
   0   7  10      360.32      339.05     33.91 o
   1   7  10       11.64       -4.38     23.74 o
   2   7  10      544.81      655.22     44.68 o
   3   7  10     2574.72     2655.81    103.17 o
   4   7  10        7.64       50.24     32.61 o
   5   7  10     2981.29     3222.88    196.95 o
   6   7  10      575.04      485.01     63.62 o
 -10   8  10     1889.61     1872.39    170.41 o
  -9   8  10      196.10      166.75     30.26 o
  -8   8  10     3271.86     2938.36    147.16 o
  -7   8  10      184.83      193.64     31.68 o
  -6   8  10      749.06      716.34     43.78 o
  -5   8  10      468.92      430.95     36.72 o
  -4   8  10        2.02      -23.51     23.51 o
  -3   8  10     1041.49     1073.67     64.16 o
  -2   8  10     7513.00     7366.06    286.86 o
  -1   8  10      179.94      129.29     31.01 o
   0   8  10      904.57      949.34     50.40 o
   1   8  10      115.63      157.06     31.17 o
   2   8  10        5.71       -8.91     24.29 o
   3   8  10      477.15      555.11     45.14 o
   4   8  10    12601.58    12272.85    572.92 o
   5   8  10     1040.97      871.14     74.46 o
 -10   9  10       72.28      194.97     87.16 o
  -9   9  10      593.75      667.79    104.55 o
  -8   9  10       13.69        5.80     25.85 o
  -7   9  10      578.85      582.99     44.03 o
  -6   9  10       74.10       91.57     34.07 o
  -5   9  10       72.77       42.43     25.87 o
  -4   9  10        9.37       20.09     24.56 o
  -3   9  10     3743.75     3787.54    146.87 o
  -2   9  10     2404.21     2328.26    105.60 o
  -1   9  10     5620.04     5571.67    214.03 o
   0   9  10      298.39      278.89     34.03 o
   1   9  10      136.42      142.72     30.78 o
   2   9  10        3.50      -24.70     26.18 o
   3   9  10     6997.00     7121.86    229.72 o
   4   9  10      169.26      257.32     52.41 o
   5   9  10     4670.68     4582.41    329.47 o
  -9  10  10       17.71       90.86     76.65 o
  -8  10  10     3258.74     3017.96    273.44 o
  -7  10  10      394.98      383.72     52.53 o
  -6  10  10        7.45       10.80     25.78 o
  -5  10  10      187.60      169.77     29.87 o
  -4  10  10      197.90      132.86     29.56 o
  -3  10  10      310.64      361.95     44.40 o
  -2  10  10     7789.84     8071.01    284.77 o
  -1  10  10      800.04      825.75     62.38 o
   0  10  10      882.28      938.20     54.72 o
   1  10  10        7.64       10.59     26.86 o
   2  10  10      257.93      260.08     37.54 o
   3  10  10        3.92      -28.46     33.66 o
   4  10  10     7488.06     7212.24    235.72 o
   5  10  10      609.05      562.58     65.59 o
  -9  11  10     1441.81     1399.85    149.25 o
  -8  11  10       34.67       15.36     28.62 o
  -7  11  10      458.43      430.31     46.37 o
  -6  11  10       44.23      -53.09     55.68 o
  -5  11  10      618.31      620.92     50.40 o
  -4  11  10      264.34      213.91     44.20 o
  -3  11  10     5429.37     5376.35    198.30 o
  -2  11  10        2.29       39.75     34.34 o
  -1  11  10     2421.05     2305.25    127.01 o
   0  11  10       42.89       67.01     32.12 o
   1  11  10       75.99       68.89     29.94 o
   2  11  10       13.08        3.95     29.36 o
   3  11  10     4398.95     4602.19    264.96 o
   4  11  10      108.46      110.07     43.25 o
  -8  12  10     3306.55     3152.77    277.71 o
  -7  12  10     2319.30     2060.85    327.41 o
  -6  12  10      371.62      377.23     43.76 o
  -5  12  10      111.27      165.27     38.94 o
  -4  12  10      698.68      760.65     67.62 o
  -3  12  10     1275.31     1277.73     77.05 o
  -2  12  10     3955.98     4033.14    161.80 o
  -1  12  10      640.96      778.80     65.67 o
   0  12  10      209.96      191.32     38.76 o
   1  12  10        0.20       12.63     32.12 o
   2  12  10      878.39      759.48     72.43 o
   3  12  10      723.42      742.68     66.79 o
  -7  13  10     4846.21     4346.35    228.99 o
  -6  13  10       14.62      -10.75     30.31 o
  -5  13  10       75.74       94.34     89.91 o
  -4  13  10      237.32      180.59     71.08 o
  -3  13  10     1531.40     1408.38     82.62 o
  -2  13  10      817.33      962.67     70.26 o
  -1  13  10      975.91      992.81     73.07 o
   0  13  10      749.81      713.62    107.42 o
   1  13  10       38.16       43.66     43.02 o
   2  13  10     1166.22     1238.01     84.87 o
   3  13  10       92.15       45.51     50.81 o
  -6  14  10     1426.70     1375.92     85.67 o
  -5  14  10       23.27       29.65     36.99 o
  -4  14  10      978.44     1024.22    143.35 o
  -3  14  10     1881.22     1859.58    111.65 o
  -2  14  10      695.74      631.79     79.77 o
  -1  14  10     1262.99     1442.47    160.39 o
   0  14  10       25.82       47.01     52.07 o
   1  14  10       78.74       89.35     44.94 o
   2  14  10      187.06      273.06     63.74 o
  -5  15  10      725.35      733.28    166.24 o
  -4  15  10      617.14      616.45     65.79 o
  -3  15  10       76.19       95.00     35.90 o
  -2  15  10      127.68       48.07     53.22 o
  -1  15  10     1520.94     1744.83    113.32 o
   0  15  10     1926.23     1963.17    165.19 o
   1  15  10      199.96      182.21     98.79 o
  -3  16  10       37.07       69.89     48.13 o
  -2  16  10        5.88      -55.50     55.50 o
  -1  16  10     1839.46     1568.09    143.31 o
  -9   0  11      298.29      282.06     54.45 o
  -7   0  11       31.39       20.82     38.12 o
  -5   0  11     4213.20     4067.76    192.20 o
  -3   0  11     4133.13     4153.06    204.39 o
  -1   0  11     1631.23     1717.20    107.60 o
   1   0  11    11347.44    10972.00    659.24 o
   3   0  11     1403.24     1336.31    105.90 o
   5   0  11     7662.55     8197.16    382.60 o
 -10   1  11       72.95      134.74     43.27 o
  -9   1  11       12.46       75.66     31.90 o
  -8   1  11     1692.19     1784.87     78.17 o
  -7   1  11       90.74       50.20     27.75 o
  -6   1  11      924.64     1004.21     60.32 o
  -5   1  11     1714.85     1678.12     74.16 o
  -4   1  11       70.61       41.49     29.96 o
  -3   1  11      409.06      419.60     42.77 o
  -2   1  11       22.38       57.31     27.27 o
  -1   1  11      339.16      341.47     36.56 o
   0   1  11     9530.14     9453.40    526.72 o
   1   1  11        4.40       -1.07     30.20 o
   2   1  11        5.13      -15.85     29.39 o
   3   1  11       10.69       -6.41     32.41 o
   4   1  11      345.32      392.46     50.43 o
   5   1  11      422.62      445.85     56.09 o
 -10   2  11     2134.19     2416.85    121.83 o
  -9   2  11       31.85       45.44     30.64 o
  -8   2  11       16.29       29.32     28.47 o
  -7   2  11     2835.12     2673.12    125.11 o
  -6   2  11      732.86      827.45     51.58 o
  -5   2  11     2898.34     2787.08    102.60 o
  -4   2  11        7.19       -4.90     24.81 o
  -3   2  11       34.69       -1.50     25.76 o
  -2   2  11      846.87      853.13    101.82 o
  -1   2  11     1713.17     1818.50    141.08 o
   0   2  11       15.21       -0.41     30.61 o
   1   2  11     3181.36     3197.89    119.64 o
   2   2  11      540.04      541.31     50.51 o
   3   2  11       69.68       75.31     36.56 o
   4   2  11       11.50       31.00     35.23 o
   5   2  11     2759.29     2993.28    127.56 o
 -10   3  11      173.95       99.20     41.69 o
  -9   3  11        2.62       15.99     29.49 o
  -8   3  11      128.91      128.01     31.43 o
  -7   3  11      176.61      172.95     32.68 o
  -6   3  11     7416.92     7276.85    219.50 o
  -5   3  11     2366.08     2522.86    107.46 o
  -4   3  11       19.62      -14.52     25.92 o
  -3   3  11     3393.64     3407.13    119.57 o
  -2   3  11     2594.78     2587.96    110.65 o
  -1   3  11     3282.48     3316.36    133.41 o
   0   3  11     5362.63     5480.60    204.46 o
   1   3  11      384.43      405.49     46.99 o
   2   3  11      268.70      289.57     46.76 o
   3   3  11      350.66      353.38     46.82 o
   4   3  11        2.27       18.80     41.78 o
   5   3  11     2422.49     2653.86    158.55 o
 -10   4  11     1587.50     1742.99     97.72 o
  -9   4  11      181.55      125.81     39.34 o
  -8   4  11     1008.99     1021.11     69.84 o
  -7   4  11     4508.53     4400.90    145.12 o
  -6   4  11       25.81       40.60     27.51 o
  -5   4  11      680.29      710.66     48.09 o
  -4   4  11     2368.85     2454.67     99.90 o
  -3   4  11     3068.49     3268.72    116.75 o
  -2   4  11     1784.86     1786.76     88.38 o
  -1   4  11     3268.77     3329.67    135.55 o
   0   4  11     1094.46     1055.56     60.47 o
   1   4  11       47.33       36.71     37.51 o
   2   4  11      390.44      517.00     53.38 o
   3   4  11     2315.10     2250.70    150.00 o
   4   4  11     2246.46     2184.98    128.39 o
   5   4  11       35.68      -17.47     48.27 o
 -10   5  11      570.07      642.36     58.43 o
  -9   5  11      349.92      479.19     94.33 o
  -8   5  11     1023.77     1001.54     56.48 o
  -7   5  11       32.48       49.93     27.86 o
  -6   5  11     5691.58     5676.29    177.96 o
  -5   5  11     1221.17     1219.62     61.71 o
  -4   5  11     2197.02     2305.05     91.49 o
  -3   5  11       46.69       36.35     27.73 o
  -2   5  11     3372.50     3485.60    139.21 o
  -1   5  11      491.73      514.31     49.83 o
   0   5  11       15.48        8.32     27.61 o
   1   5  11     5318.40     5375.55    210.79 o
   2   5  11     1404.04     1327.92     79.71 o
   3   5  11       20.99       11.43     37.97 o
   4   5  11      329.32      321.84     53.76 o
   5   5  11     1175.48     1203.13    110.44 o
  -9   6  11     2110.92     2167.22    109.81 o
  -8   6  11     1379.38     1271.12     75.96 o
  -7   6  11     1710.54     1577.56     72.15 o
  -6   6  11     1128.15     1034.24     56.97 o
  -5   6  11     2193.99     2026.04     83.93 o
  -4   6  11     3712.01     3730.33    195.21 o
  -3   6  11     3534.49     3459.43    138.35 o
  -2   6  11     1611.46     1618.20     95.12 o
  -1   6  11     2349.88     2168.61    102.16 o
   0   6  11       85.85       93.94     37.44 o
   1   6  11      557.37      675.28     53.50 o
   2   6  11     6691.24     6830.27    380.57 o
   3   6  11      550.09      458.25     56.05 o
   4   6  11     1877.95     1742.58    149.30 o
   5   6  11       72.34      124.85     61.29 o
  -9   7  11      558.55      650.81     54.51 o
  -8   7  11      581.18      593.88     64.12 o
  -7   7  11      521.40      482.18     48.47 o
  -6   7  11      222.73      189.24     32.50 o
  -5   7  11      552.40      545.91     43.59 o
  -4   7  11     7219.22     7162.35    243.13 o
  -3   7  11      247.72      220.17     41.01 o
  -2   7  11      851.32     1031.92     67.85 o
  -1   7  11      119.64      125.96     37.64 o
   0   7  11       38.32       -0.64     34.31 o
   1   7  11     3951.18     4031.68    144.73 o
   2   7  11     3142.67     3211.96    179.31 o
   3   7  11      329.00      347.56     63.92 o
   4   7  11     4213.85     4167.63    222.63 o
  -9   8  11     3433.17     3509.95    156.02 o
  -8   8  11      409.59      366.83     43.28 o
  -7   8  11       86.26       48.77     43.22 o
  -6   8  11       44.46       66.96     27.96 o
  -5   8  11      285.34      317.88     37.34 o
  -4   8  11      715.83      744.67     67.51 o
  -3   8  11     2581.95     2546.47    113.17 o
  -2   8  11       16.65       22.04     33.60 o
  -1   8  11      134.43      129.83     46.86 o
   0   8  11      789.65      713.42     61.88 o
   1   8  11     1619.85     1625.19     81.23 o
   2   8  11     1025.67      889.76     68.35 o
   3   8  11     1155.94     1230.28     86.01 o
   4   8  11      137.61       97.98    106.18 o
  -8   9  11      467.06      504.27     47.84 o
  -7   9  11     1538.22     1405.01     81.85 o
  -6   9  11      724.59      714.95     78.97 o
  -5   9  11      348.17      349.47     38.60 o
  -4   9  11     4414.35     4354.84    146.39 o
  -3   9  11        8.71       -0.41     32.43 o
  -2   9  11       22.02       26.76     34.16 o
  -1   9  11       91.31       86.65     37.97 o
   0   9  11       44.93       62.11     39.21 o
   1   9  11       49.82       87.71     35.61 o
   2   9  11     2563.78     2673.28    124.51 o
   3   9  11        6.57      -17.86     51.75 o
  -8  10  11        0.69      -20.36     94.62 o
  -7  10  11      122.29       71.34     32.28 o
  -6  10  11      499.82      469.16    125.56 o
  -5  10  11      196.16      152.05     39.65 o
  -4  10  11      892.77      925.13    100.71 o
  -3  10  11     3711.60     3489.41    159.48 o
  -2  10  11       10.80       11.95     34.57 o
  -1  10  11       77.31       92.85     50.04 o
   0  10  11      169.25      131.16     43.19 o
   1  10  11       42.30      157.56     49.51 o
   2  10  11      482.84      489.24     61.38 o
   3  10  11     6274.48     6483.84    655.51 o
  -7  11  11       35.79       31.47     31.01 o
  -6  11  11       10.87       52.29     32.73 o
  -5  11  11      200.37      253.94     44.90 o
  -4  11  11      746.92      742.76     64.58 o
  -3  11  11        1.25      -22.97     40.61 o
  -2  11  11     1680.29     1856.56    174.25 o
  -1  11  11       59.80       -6.95     41.52 o
   0  11  11       77.03       72.07     46.63 o
   1  11  11     2877.72     2929.71    155.04 o
   2  11  11     4144.65     4299.58    279.23 o
  -6  12  11      155.30       88.08     72.52 o
  -5  12  11       23.31       69.44     39.89 o
  -4  12  11      125.63      104.73     41.57 o
  -3  12  11     4448.94     4581.53    213.34 o
  -2  12  11       14.12       16.09     64.63 o
  -1  12  11      312.62      243.25     73.10 o
   0  12  11      121.96      125.63     51.53 o
   1  12  11      103.10        1.23     65.13 o
   2  12  11      622.55      604.90    100.85 o
  -5  13  11     1455.35     1531.65    210.91 o
  -4  13  11      643.96      698.10    108.97 o
  -3  13  11      444.83      443.19     60.72 o
  -2  13  11     3944.29     3911.06    279.49 o
  -1  13  11      183.08      147.07     55.04 o
   0  13  11        5.88      -23.61     47.32 o
  -4  14  11      885.80      972.37     80.02 o
  -3  14  11     2262.97     2113.80    124.48 o
  -2  14  11      500.48      576.63     83.28 o
  -1  14  11      558.39      482.38     68.01 o
  -8   0  12     7130.60     6945.86    305.98 o
  -6   0  12      394.42      454.51     62.76 o
  -4   0  12       26.62       38.24     41.55 o
  -2   0  12     4544.06     4498.37    218.44 o
   0   0  12      201.53      181.57     69.41 o
   2   0  12      103.95      158.88     60.82 o
   4   0  12     2277.98     2262.08    356.21 o
  -9   1  12      824.72      886.54     62.24 o
  -8   1  12      577.88      613.11     50.11 o
  -7   1  12     5377.93     5478.11    177.18 o
  -6   1  12      715.29      667.05     50.51 o
  -5   1  12      408.74      411.11     43.40 o
  -4   1  12       85.05       44.87     30.58 o
  -3   1  12        2.71        8.55     28.85 o
  -2   1  12      679.63      722.62     53.31 o
  -1   1  12     2936.29     2737.24    241.01 o
   0   1  12      909.28      866.52     63.57 o
   1   1  12      295.91      257.59     40.66 o
   2   1  12      244.97      253.47     45.16 o
   3   1  12       34.50       91.79     40.58 o
   4   1  12      653.57      670.99     62.93 o
  -9   2  12       47.34      122.51     45.00 o
  -8   2  12     1469.02     1485.59     79.78 o
  -7   2  12       35.81       49.01     31.04 o
  -6   2  12     1835.00     1779.92     81.94 o
  -5   2  12      313.85      307.43     39.93 o
  -4   2  12       23.29        7.22     29.81 o
  -3   2  12       13.35       41.32     31.86 o
  -2   2  12     1951.19     1807.10     84.09 o
  -1   2  12      691.10      790.83     61.63 o
   0   2  12      797.84      896.25     94.28 o
   1   2  12      488.43      490.76     49.38 o
   2   2  12       89.10       86.46     37.11 o
   3   2  12     3792.63     3903.17    244.96 o
   4   2  12     2145.41     2041.22    102.72 o
  -9   3  12     1511.67     1607.43     94.57 o
  -8   3  12      163.18      164.83     56.41 o
  -7   3  12     1713.53     1802.32     81.63 o
  -6   3  12     2178.03     2108.57     89.43 o
  -5   3  12      159.87      159.07     34.40 o
  -4   3  12       61.32       53.22     30.02 o
  -3   3  12      833.76      860.34     56.54 o
  -2   3  12     3365.80     3303.81    137.01 o
  -1   3  12     8200.69     8453.54    414.55 o
   0   3  12     1669.26     1831.15    160.84 o
   1   3  12       29.68       25.24     33.86 o
   2   3  12      260.19      333.24     52.81 o
   3   3  12      679.88      728.64     61.79 o
  -9   4  12      533.68      514.66     56.62 o
  -8   4  12        5.92       -3.82     32.79 o
  -7   4  12      105.22       81.75     35.24 o
  -6   4  12     3168.98     3161.61    117.28 o
  -5   4  12      547.26      469.22     45.35 o
  -4   4  12     1053.42     1119.01     79.77 o
  -3   4  12      786.54      812.37     55.86 o
  -2   4  12     2068.26     2260.05    166.48 o
  -1   4  12      374.07      413.26     51.24 o
   0   4  12     7239.80     7619.98    592.23 o
   1   4  12      254.13      320.93     57.63 o
   2   4  12       88.48       94.68     42.48 o
   3   4  12     2998.25     3285.92    258.91 o
  -8   5  12      628.59      609.91     80.20 o
  -7   5  12      227.36      280.90     40.87 o
  -6   5  12     2497.57     2404.04    105.48 o
  -5   5  12     3892.11     3930.26    175.09 o
  -4   5  12      177.99      113.70     35.04 o
  -3   5  12     1703.08     1698.59     79.44 o
  -2   5  12     1320.46     1249.88     77.27 o
  -1   5  12     4674.23     4971.26    189.16 o
   0   5  12      891.41      949.94     79.14 o
   1   5  12      829.07     1006.00     93.46 o
   2   5  12      216.24      264.26     52.42 o
   3   5  12     1858.54     2090.63    162.97 o
  -8   6  12      983.36      813.98    144.11 o
  -7   6  12      173.97      106.42     39.31 o
  -6   6  12      443.68      494.42     58.39 o
  -5   6  12      245.96      283.82     71.29 o
  -4   6  12     1600.65     1521.32     75.50 o
  -3   6  12     1709.07     1657.92     93.52 o
  -2   6  12     1590.92     1649.81     90.70 o
  -1   6  12     2903.26     3052.60    152.65 o
   0   6  12     1599.30     1853.90    111.44 o
   1   6  12      155.79      210.06     54.56 o
   2   6  12     1888.05     2049.66    108.17 o
   3   6  12       34.64       -4.72     43.23 o
  -8   7  12     1089.19     1002.13     70.76 o
  -7   7  12       24.46        9.42     35.02 o
  -6   7  12      361.10      303.43     50.87 o
  -5   7  12     3340.53     3261.77    159.72 o
  -4   7  12      560.22      528.91     51.47 o
  -3   7  12     2570.56     2551.25    274.56 o
  -2   7  12      566.04      540.11     60.66 o
  -1   7  12      491.10      457.94     59.45 o
   0   7  12     1237.04     1289.54     92.80 o
   1   7  12     4195.56     4610.03    212.54 o
   2   7  12      388.85      460.48     67.52 o
  -7   8  12       94.37      105.14     38.31 o
  -6   8  12        0.50      -24.02     65.46 o
  -5   8  12      479.56      433.34     47.10 o
  -4   8  12     1537.60     1565.72     82.61 o
  -3   8  12      174.19      217.38    130.92 o
  -2   8  12      193.19      167.94     49.22 o
  -1   8  12       41.53      -40.18     40.70 o
   0   8  12      145.19      104.37     50.83 o
   1   8  12      958.53     1041.56     88.10 o
   2   8  12     6034.38     6686.35    289.88 o
  -7   9  12      288.28      265.74     70.35 o
  -6   9  12       17.61       42.22     37.03 o
  -5   9  12     1982.36     2083.64    113.54 o
  -4   9  12       41.48       78.25     35.58 o
  -3   9  12     1706.60     1554.53     99.12 o
  -2   9  12        8.20       22.33     43.91 o
  -1   9  12     4256.68     4140.27    193.47 o
   0   9  12      660.30      752.04    204.50 o
   1   9  12     1416.51     1491.53    104.99 o
  -6  10  12      549.49      547.51     85.39 o
  -5  10  12        7.05      -17.62     38.04 o
  -4  10  12     2119.26     2119.64    136.03 o
  -3  10  12       96.07      125.20     45.82 o
  -2  10  12      702.49      611.84     92.30 o
  -1  10  12     1926.03     1963.04    267.39 o
   0  10  12       55.33       15.54     61.44 o
   1  10  12      482.29      502.13     79.41 o
  -5  11  12     2243.30     2166.85    239.49 o
  -4  11  12      596.65      576.71    120.71 o
  -3  11  12      819.31      905.03     82.41 o
  -2  11  12       89.95       84.47     48.15 o
  -1  11  12       68.57       -1.36     44.72 o
  -7   0  13      221.45      223.66     71.37 o
  -5   0  13       16.57       68.90     60.21 o
  -3   0  13     2003.53     1852.32    154.32 o
  -1   0  13     2000.42     2262.69    183.09 o
   1   0  13     1008.99     1186.19    134.25 o
  -7   1  13      387.53      318.70     51.70 o
  -6   1  13       29.40       40.40     41.91 o
  -5   1  13        6.15       16.45     40.35 o
  -4   1  13        1.63       11.02     50.14 o
  -3   1  13     1054.32     1018.42     80.43 o
  -2   1  13     6944.25     7477.21    307.38 o
  -1   1  13       15.52       -7.77     44.21 o
   0   1  13      209.52      227.77     55.78 o
   1   1  13       69.22       72.34     51.48 o
   2   1  13       10.21        6.53     41.76 o
  -7   2  13      387.60      376.46     90.35 o
  -6   2  13      797.05      799.89     63.70 o
  -5   2  13       13.76       21.85     35.13 o
  -4   2  13      301.95      400.22     50.89 o
  -3   2  13     3007.70     3257.61    173.49 o
  -2   2  13     2001.37     2245.63    158.56 o
  -1   2  13      592.29      632.83     70.62 o
   0   2  13       80.25       53.76     48.91 o
   1   2  13      323.69      362.58    108.17 o
  -7   3  13     2329.82     2154.81    103.49 o
  -6   3  13        9.37      -34.41     34.41 o
  -5   3  13        3.83        3.05     36.12 o
  -4   3  13     1045.70      993.62     70.18 o
  -3   3  13      145.61      148.22     48.82 o
  -2   3  13     1022.47      929.99     79.35 o
  -1   3  13      685.50      768.96     74.15 o
   0   3  13     1052.34     1412.53    116.94 o
   1   3  13        4.98       66.24     50.60 o
  -7   4  13     1220.04     1228.10     74.68 o
  -6   4  13       53.16       33.11     36.67 o
  -5   4  13      831.21      789.26     62.50 o
  -4   4  13      363.43      436.15     94.14 o
  -3   4  13     3943.99     4338.23    290.89 o
  -2   4  13     1575.09     1784.19    181.60 o
  -1   4  13     1781.89     1935.45    116.45 o
   0   4  13      733.36      796.08     77.75 o
   1   4  13     2304.52     2505.39    193.52 o
  -7   5  13     2129.27     2307.29    122.12 o
  -6   5  13     1424.83     1486.78    116.33 o
  -5   5  13       26.87       39.36     36.98 o
  -4   5  13     4003.38     4081.44    161.58 o
  -3   5  13     3240.72     3524.51    215.09 o
  -2   5  13      476.02      601.44    112.34 o
  -1   5  13     2851.96     2891.88    178.31 o
   0   5  13     1589.41     1715.48    126.10 o
   1   5  13       31.68       40.58     50.45 o
  -6   6  13      196.46      163.49     41.07 o
  -5   6  13     1444.61     1282.49     77.43 o
  -4   6  13     1623.40     1546.93    120.57 o
  -3   6  13       45.85      121.81     49.24 o
  -2   6  13      778.90      761.67     89.51 o
  -1   6  13     1165.33     1320.56     96.03 o
   0   6  13     1228.31     1339.65     99.57 o
  -5   7  13      218.91      184.99     42.75 o
  -4   7  13      418.44      373.40     49.18 o
  -3   7  13     2383.08     2448.11    134.08 o
  -2   7  13      866.67      826.54     77.21 o
  -1   7  13     1309.56     1358.14     99.63 o
   0   7  13     1548.78     1663.17    112.94 o
  -4   8  13      940.10      955.77     67.93 o
  -3   8  13      137.92      228.39     54.18 o
  -2   8  13      102.75       42.18     47.19 o
  -3   1  14     2219.57     2170.02    127.10 o
 
